# Supplementary material for: Copy Number Variants in Two Northernmost Cattle Breeds Are Related to Their Adaptive Phenotypes
Source: Genes (Basel). 2022 Sep 6;13(9):1595. doi: 10.3390/genes13091595 (PMC9498843; doi:10.3390/genes13091595)
Supplement: Supplementary file 1 [file genes-13-01595-s001.zip]

Archive with 1 entries (1 files):
- genes-1865471-supplementary.xlsx
