# Supplementary material for: Copy Number Variants in Two Northernmost Cattle Breeds Are Related to Their Adaptive Phenotypes
Source: Genes (Basel). 2022 Sep 6;13(9):1595. doi: 10.3390/genes13091595 (PMC9498843; doi:10.3390/genes13091595)
Supplement: Supplementary file 1 [file genes-13-01595-s001.zip › genes-1865471-supplementary.xlsx]

## Sheet: Table S1
Table S1. Breed-specific CNVRs overlapping cattle genes (Btau6). Abbreviations are as follow: YKT (Yakut), KHO (Kholmogory), HNW (Hanwoo), HOL (Holstein).
YKT	START	END	length	frq	Chr_gene	Start_gene	End_gene	GeneLength	GeneName	ENSBTAG	bp_ovrl	%ovrl		KHO	START	END	length	frq	Chr_gene	Start_gene	End_gene	GeneLength	GeneName	ENSBTAG	bp_ovrl	%ovrl		HNW	START	END	length	frq	Chr_gene	Start_gene	End_gene	GeneLength	GeneName	ENSBTAG	bp_ovrl	%ovrl		HOL	START	END	length	frq	Chr_gene	Start_gene	End_gene
Chr20	39302201	39305700	3499	65.5172	Chr20	39281008	39344413	63405	TTC23L	ENSBTAG00000032933	3499	5.51849		Chr19	13203401	13759900	556499	35.4839	Chr19	13525432	13526742	1310		ENSBTAG00000000560	1310	100		Chr5	56328301	56332500	4199	84.2105	Chr5	56321395	56331773	10378	GLI1	ENSBTAG00000006631	3472	33.4554		Chr12	20972701	20975500	2799	61.1111	Chr12	20888781	20973823
Chr1	126389901	126396200	6299	48.2759	Chr1	126040089	126704342	664253	SLC9A9	ENSBTAG00000031178	6299	0.948283		Chr19	13203401	13759900	556499	35.4839	Chr19	13707021	13707088	67		ENSBTAG00000047820	67	100		Chr21	21898801	21903000	4199	73.6842	Chr21	21888268	21899698	11430	ZNF710	ENSBTAG00000019174	897	7.84777		Chr24	49941501	49945000	3499	55.5556	Chr24	49943668	49943750
Chr6	30647401	30650200	2799	44.8276	Chr6	30595881	30785866	189985	UNC5C	ENSBTAG00000002084	2799	1.47327		Chr19	13203401	13759900	556499	35.4839	Chr19	13248522	13257399	8877	MRM1	ENSBTAG00000010311	8877	100		Chr11	87230501	87235400	4899	73.6842	Chr11	87191215	87307998	116783	HPCAL1	ENSBTAG00000004259	4899	4.19496		Chr24	49941501	49945000	3499	55.5556	Chr24	49943458	49943600
Chr26	22511301	22524600	13299	41.3793	Chr26	22446522	22608433	161911	ARMH3	ENSBTAG00000013120	13299	8.21377		Chr19	13203401	13759900	556499	35.4839	Chr19	13611604	13617403	5799	LHX1	ENSBTAG00000033562	5799	100		Chr11	64773101	64776600	3499	73.6842	Chr11	64770131	64915358	145227	MEIS1	ENSBTAG00000008448	3499	2.40933		Chr24	49941501	49945000	3499	55.5556	Chr24	49908126	49942827
Chr15	44723001	44725800	2799	41.3793	Chr15	44552624	44726438	173814	STK33	ENSBTAG00000011910	2799	1.61034		Chr19	13203401	13759900	556499	35.4839	Chr19	13237731	13247622	9891	DHRS11	ENSBTAG00000010297	9891	100		Chr18	24133201	24136700	3499	68.4211	Chr18	24134095	24135544	1449	MT3	ENSBTAG00000016886	1449	100		Chr3	27594701	27597500	2799	50	Chr3	27593572	27596691
Chr4	106495901	106501500	5599	40.5172	Chr4	106499948	106500417	469		ENSBTAG00000047657	469	100		Chr19	13203401	13759900	556499	35.4839	Chr19	13623302	13731207	107905	AATF	ENSBTAG00000021927	107905	100		Chr21	20029101	20032600	3499	68.4211	Chr21	20013719	20031094	17375	ISG20	ENSBTAG00000014762	1993	11.4705		Chr27	13587701	13590500	2799	50	Chr27	13499304	13690638
Chr4	106495901	106501500	5599	40.5172	Chr4	106495474	106495981	507		ENSBTAG00000031232	80	15.7791		Chr19	13203401	13759900	556499	35.4839	Chr19	13201947	13234944	32997	GGNBP2	ENSBTAG00000010290	31543	95.5935		Chr5	68050501	68053300	2799	68.4211	Chr5	68052161	68097172	45011	HCFC2	ENSBTAG00000020933	1139	2.53049		Chr27	32950401	32953200	2799	44.4444	Chr27	32951594	32973435
Chr19	20262201	21160300	898099	39.6131	Chr19	20372730	20379655	6925	IFT20	ENSBTAG00000008110	6925	100		Chr19	13203401	13759900	556499	35.4839	Chr19	13752492	13996058	243566	ACACA	ENSBTAG00000017567	7408	3.04148		Chr5	51208501	51210600	2099	63.1579	Chr5	51209080	51209164	84	bta-let-7i	ENSBTAG00000029994	84	100		Chr3	25947601	25950400	2799	44.4444	Chr3	25821124	25969358
Chr19	20262201	21160300	898099	39.6131	Chr19	20399049	20403876	4827	TMEM199	ENSBTAG00000008120	4827	100		Chr7	98600601	98602700	2099	32.2581	Chr7	98582890	98618194	35304	ERAP1	ENSBTAG00000013557	2099	5.9455		Chr11	95379201	95382700	3499	63.1579	Chr11	95314593	95400813	86220	NEK6	ENSBTAG00000019470	3499	4.05822		Chr24	61924101	61927600	3499	44.4444	Chr24	61914152	62105526
Chr19	20262201	21160300	898099	39.6131	Chr19	20411439	20412406	967	SEBOX	ENSBTAG00000033270	967	100		Chr9	84063001	84067200	4199	29.0323	Chr9	84028748	84136430	107682	EPM2A	ENSBTAG00000015181	4199	3.89944		Chr18	25473001	25475800	2799	57.8947	Chr18	25470741	25474347	3606	CX3CL1	ENSBTAG00000024869	1346	37.3267		Chr24	23164401	23167200	2799	44.4444	Chr24	23166234	23627792
Chr19	20262201	21160300	898099	39.6131	Chr19	20463274	20463373	99	RF00156	ENSBTAG00000044525	99	100		Chr10	23285501	23287600	2099	29.0323	Chr10	22106909	23304334	1197425		ENSBTAG00000000432	2099	0.175293		Chr5	34027001	34030500	3499	57.8947	Chr5	34028553	34042996	14443	SLC38A2	ENSBTAG00000011105	1947	13.4806		Chr13	38542001	38545500	3499	40.7407	Chr13	38519143	38543948
Chr19	20262201	21160300	898099	39.6131	Chr19	20548272	20561593	13321	FOXN1	ENSBTAG00000013095	13321	100		Chr28	26959801	28223300	1263499	24.0143	Chr28	27680680	27685834	5154	SLC29A3	ENSBTAG00000046357	5154	100		Chr3	22633801	22635900	2099	57.8947	Chr3	22635094	22646401	11307	PRKAB2	ENSBTAG00000014387	806	7.12833		Chr12	32317601	32320400	2799	38.8889	Chr12	32317772	32322605
Chr19	20262201	21160300	898099	39.6131	Chr19	20567270	20572913	5643	UNC119	ENSBTAG00000013096	5643	100		Chr28	26959801	28223300	1263499	24.0143	Chr28	28021567	28021938	371	C28H10orf105	ENSBTAG00000045826	371	100		Chr5	30318401	30321200	2799	57.8947	Chr5	30320681	30372554	51873	FMNL3	ENSBTAG00000016593	519	1.00052		Chr24	47395601	47397700	2099	38.8889	Chr24	47353617	47397358
Chr19	20262201	21160300	898099	39.6131	Chr19	20588068	20591570	3502	ALDOC	ENSBTAG00000013099	3502	100		Chr28	26959801	28223300	1263499	24.0143	Chr28	27096455	27111015	14560	TBATA	ENSBTAG00000021180	14560	100		Chr21	37272901	37275000	2099	57.8947	Chr21	37109671	37273808	164137	NOVA1	ENSBTAG00000002170	907	0.552587		Chr12	83015801	83018600	2799	38.8889	Chr12	83003051	83016227
Chr19	20262201	21160300	898099	39.6131	Chr19	20615339	20618074	2735		ENSBTAG00000011984	2735	100		Chr28	26959801	28223300	1263499	24.0143	Chr28	27133426	27185945	52519	SGPL1	ENSBTAG00000009984	52519	100		Chr6	89459301	89461400	2099	57.8947	Chr6	89162542	89460195	297653	ADAMTS3	ENSBTAG00000006507	894	0.30035		Chr1	146435101	146437900	2799	38.8889	Chr1	146437114	146461658
Chr19	20262201	21160300	898099	39.6131	Chr19	20648944	20656236	7292	SDF2	ENSBTAG00000012845	7292	100		Chr28	26959801	28223300	1263499	24.0143	Chr28	27226795	27231724	4929	PCBD1	ENSBTAG00000011866	4929	100		Chr21	32642401	32647300	4899	54.6053	Chr21	32644740	32689060	44320	PSTPIP1	ENSBTAG00000021144	2560	5.77617		Chr1	146435101	146437900	2799	38.8889	Chr1	146345939	146436999
Chr19	20262201	21160300	898099	39.6131	Chr19	20698684	20702070	3386	RAB34	ENSBTAG00000046129	3386	100		Chr28	26959801	28223300	1263499	24.0143	Chr28	27613178	27647456	34278		ENSBTAG00000047119	34278	100		Chr5	102016601	102019400	2799	52.6316	Chr5	102003895	102023009	19114	FOXJ2	ENSBTAG00000019742	2799	14.6437		Chr11	3520301	3523100	2799	38.8889	Chr11	3366420	3528949
Chr19	20262201	21160300	898099	39.6131	Chr19	20703988	20706890	2902	RPL23A	ENSBTAG00000046394	2902	100		Chr28	26959801	28223300	1263499	24.0143	Chr28	28054082	28079127	25045	VSIR	ENSBTAG00000010888	25045	100		Chr16	53322501	53326700	4199	52.6316	Chr16	53306776	53324889	18113	EFHD2	ENSBTAG00000009048	2388	13.1839		Chr20	4449901	4453400	3499	36.1111	Chr20	4449109	4452189
Chr19	20262201	21160300	898099	39.6131	Chr19	20705826	20705895	69	RF00266	ENSBTAG00000046524	69	100		Chr28	26959801	28223300	1263499	24.0143	Chr28	28123710	28157099	33389	PSAP	ENSBTAG00000021499	33389	100		Chr11	59766701	59768800	2099	52.6316	Chr11	59767828	59790133	22305	AHSA2	ENSBTAG00000006025	972	4.35777		Chr9	41198501	41202000	3499	33.3333	Chr9	41197563	41200852
Chr19	20262201	21160300	898099	39.6131	Chr19	20704465	20704531	66	RF00150	ENSBTAG00000045641	66	100		Chr28	26959801	28223300	1263499	24.0143	Chr28	26985668	27080093	94425	ADAMTS14	ENSBTAG00000021177	94425	100		Chr5	61005701	61007800	2099	52.6316	Chr5	60897636	61006980	109344	CDK17	ENSBTAG00000001510	1279	1.1697		Chr12	36334901	36337700	2799	33.3333	Chr12	36335916	36340957
Chr19	20262201	21160300	898099	39.6131	Chr19	20706673	20706743	70	RF00266	ENSBTAG00000048217	70	100		Chr28	26959801	28223300	1263499	24.0143	Chr28	27511423	27599754	88331	UNC5B	ENSBTAG00000014270	88331	100		Chr18	4702601	4704700	2099	52.6316	Chr18	4559081	4703601	144520	ADAMTS18	ENSBTAG00000001010	1000	0.691946		Chr8	1531601	1533700	2099	33.3333	Chr8	1507917	1533257
Chr19	20262201	21160300	898099	39.6131	Chr19	20711306	20721692	10386	NEK8	ENSBTAG00000015535	10386	100		Chr28	26959801	28223300	1263499	24.0143	Chr28	27729164	28123449	394285	CDH23	ENSBTAG00000021497	394285	100		Chr18	18216801	18218900	2099	52.6316	Chr18	18041277	18392207	350930	ZNF423	ENSBTAG00000017397	2099	0.598125		Chr1	154959001	154961800	2799	33.3333	Chr1	154923159	154967566
Chr19	20262201	21160300	898099	39.6131	Chr19	20743701	20743797	96	RF00001	ENSBTAG00000045484	96	100		Chr8	62721401	62724200	2799	22.5806	Chr8	62722030	62722587	557		ENSBTAG00000038411	557	100		Chr11	78719201	78723400	4199	52.6316	Chr11	78695354	78719306	23952	SDC1	ENSBTAG00000011154	105	0.438377		Chr9	41198501	41202000	3499	33.3333	Chr9	41200985	41236600
Chr19	20262201	21160300	898099	39.6131	Chr19	20792195	20796711	4516	ERAL1	ENSBTAG00000015639	4516	100		Chr13	74682301	74685100	2799	22.5806	Chr13	74669485	74692955	23470		ENSBTAG00000039693	2799	11.9259		Chr18	34349001	34352500	3499	50	Chr18	34343975	34350507	6532	BEAN1	ENSBTAG00000009762	1506	23.0557		Chr10	85775901	85778000	2099	33.3333	Chr10	85776885	85824898
Chr19	20262201	21160300	898099	39.6131	Chr19	20796860	20796930	70	bta-mir-451	ENSBTAG00000036414	70	100		Chr8	77834401	77837200	2799	22.5806	Chr8	77785287	77910313	125026	FRMD3	ENSBTAG00000005247	2799	2.23873		Chr11	10171001	10174500	3499	47.3684	Chr11	10171697	10185979	14282	RTKN	ENSBTAG00000000490	2803	19.6261		Chr9	88181801	88184600	2799	33.3333	Chr9	88115145	88183314
Chr19	20262201	21160300	898099	39.6131	Chr19	20797022	20797105	83	bta-mir-144	ENSBTAG00000029953	83	100		Chr13	36647801	36652000	4199	22.5806	Chr13	36610252	36833259	223007	MPP7	ENSBTAG00000017354	4199	1.8829		Chr19	18141201	18143300	2099	47.3684	Chr19	18141427	18153128	11701	C19H17orf75	ENSBTAG00000020994	1873	16.0072		Chr28	26253501	26257000	3499	33.3333	Chr28	26253844	26406118
Chr19	20262201	21160300	898099	39.6131	Chr19	20810487	20815216	4729	FLOT2	ENSBTAG00000010073	4729	100		Chr20	62328701	62335000	6299	22.5806	Chr20	61912972	62427126	514154	CTNND2	ENSBTAG00000017222	6299	1.22512		Chr11	78705901	78709400	3499	47.3684	Chr11	78695354	78719306	23952	SDC1	ENSBTAG00000011154	3499	14.6084		Chr9	104939801	104942600	2799	33.3333	Chr9	104927415	105066196
Chr19	20262201	21160300	898099	39.6131	Chr19	20828077	20832961	4884	DHRS13	ENSBTAG00000013501	4884	100		Chr1	107458401	107461200	2799	22.5806	Chr1	107241227	107576086	334859	PPM1L	ENSBTAG00000001274	2799	0.835874		Chr18	25988201	25991000	2799	47.3684	Chr18	25989856	26005157	15301	USB1	ENSBTAG00000015758	1144	7.47664		Chr9	57621901	57626100	4199	33.3333	Chr9	57622907	57830272
Chr19	20262201	21160300	898099	39.6131	Chr19	21117462	21117982	520		ENSBTAG00000039440	520	100		Chr21	59009301	59343900	334599	20.2765	Chr21	59119857	59120831	974	FAM181A	ENSBTAG00000046590	974	100		Chr16	81153801	81156600	2799	47.3684	Chr16	81131945	81182350	50405	KIF14	ENSBTAG00000021874	2799	5.55302		Chr24	37347101	37349900	2799	33.3333	Chr24	37348582	37467285
Chr19	20262201	21160300	898099	39.6131	Chr19	21104194	21104325	131	RF00139	ENSBTAG00000042201	131	100		Chr21	59009301	59343900	334599	20.2765	Chr21	59310738	59322006	11268	ISG12(B)	ENSBTAG00000004272	11268	100		Chr19	61195401	61197500	2099	47.3684	Chr19	61185603	61195897	10294	KCNJ2	ENSBTAG00000008294	496	4.81834		Chr10	40434801	40437600	2799	33.3333	Chr10	39914871	40445335
Chr19	20262201	21160300	898099	39.6131	Chr19	20364623	20372637	8014	TMEM97	ENSBTAG00000008109	8014	100		Chr21	59009301	59343900	334599	20.2765	Chr21	59330563	59336752	6189	IFI27	ENSBTAG00000003152	6189	100		Chr21	58307201	58312100	4899	47.3684	Chr21	58182391	58347037	164646	ITPK1	ENSBTAG00000009845	4899	2.97547		Chr10	81799901	81802700	2799	33.3333	Chr10	81751604	81800132
Chr19	20262201	21160300	898099	39.6131	Chr19	20379926	20388607	8681	TNFAIP1	ENSBTAG00000008115	8681	100		Chr21	59009301	59343900	334599	20.2765	Chr21	59126042	59160261	34219	ASB2	ENSBTAG00000007109	34219	100		Chr21	5671401	5677000	5599	44.2105	Chr21	5642546	5734611	92065	LRRK1	ENSBTAG00000001567	5599	6.08157		Chr10	8698201	8701000	2799	33.3333	Chr10	8689469	8698219
Chr19	20262201	21160300	898099	39.6131	Chr19	20391106	20398885	7779	POLDIP2	ENSBTAG00000008116	7779	100		Chr21	59009301	59343900	334599	20.2765	Chr21	59199306	59212327	13021	CCDC197	ENSBTAG00000016112	13021	100		Chr10	21781901	21784000	2099	42.1053	Chr10	21779558	21783181	3623	REM2	ENSBTAG00000016381	1280	35.3298		Chr26	7849101	7851900	2799	33.3333	Chr26	6906081	8343629
Chr19	20262201	21160300	898099	39.6131	Chr19	20413683	20416614	2931	VTN	ENSBTAG00000016151	2931	100		Chr21	59009301	59343900	334599	20.2765	Chr21	59256632	59275061	18429	DDX24	ENSBTAG00000003423	18429	100		Chr18	34740301	34743800	3499	42.1053	Chr18	34733118	34743031	9913	CDH16	ENSBTAG00000009585	2730	27.5396		Chr20	4816701	4825100	8399	32.4074	Chr20	4818457	4821534
Chr19	20262201	21160300	898099	39.6131	Chr19	20419004	20441105	22101	SARM1	ENSBTAG00000002816	22101	100		Chr21	59009301	59343900	334599	20.2765	Chr21	59275187	59289639	14452		ENSBTAG00000031834	14452	100		Chr3	108553901	108556700	2799	42.1053	Chr3	108547857	108555472	7615	FHL3	ENSBTAG00000007300	1571	20.6303		Chr4	117609801	117615400	5599	29.6296	Chr4	117555541	117803944
Chr19	20262201	21160300	898099	39.6131	Chr19	20501231	20525353	24122	SLC13A2	ENSBTAG00000008788	24122	100		Chr21	59009301	59343900	334599	20.2765	Chr21	59231722	59254106	22384	OTUB2	ENSBTAG00000014981	22384	100		Chr26	22745801	22747900	2099	42.1053	Chr26	22745904	22757812	11908	PITX3	ENSBTAG00000015702	1996	16.7618		Chr10	48071101	48073200	2099	27.7778	Chr10	48071764	48072825
Chr19	20262201	21160300	898099	39.6131	Chr19	20592273	20611230	18957	SPAG5	ENSBTAG00000013100	18957	100		Chr7	58967301	58969400	2099	19.3548	Chr7	58900993	59009921	108928	PRELID2	ENSBTAG00000044169	2099	1.92696		Chr3	18798501	18801300	2799	42.1053	Chr3	18799612	18810545	10933	S100A10	ENSBTAG00000015147	1688	15.4395		Chr13	52591701	52595200	3499	27.7778	Chr13	52590818	52593105
Chr19	20262201	21160300	898099	39.6131	Chr19	20619020	20645017	25997	KIAA0100	ENSBTAG00000011988	25997	100		Chr4	4716601	4720100	3499	19.3548	Chr4	4494964	4728977	234013		ENSBTAG00000023806	3499	1.49522		Chr10	77526401	77529900	3499	42.1053	Chr10	77515539	77541594	26055	MAX	ENSBTAG00000017994	3499	13.4293		Chr28	28255501	28257600	2099	27.7778	Chr28	28254032	28256945
Chr19	20262201	21160300	898099	39.6131	Chr19	20665059	20687601	22542	SUPT6H	ENSBTAG00000009036	22542	100		Chr16	77890401	77894600	4199	18.4332	Chr16	77880617	77911587	30970		ENSBTAG00000038171	4199	13.5583		Chr18	25684401	25690000	5599	42.1053	Chr18	25685298	25722181	36883		ENSBTAG00000038141	4702	12.7484		Chr5	44715301	44718800	3499	27.7778	Chr5	44712169	44720976
Chr19	20262201	21160300	898099	39.6131	Chr19	20688679	20696227	7548	PROCA1	ENSBTAG00000017268	7548	100		Chr11	66997001	67005400	8399	18.2796	Chr11	66986760	66998537	11777	PROKR1	ENSBTAG00000020669	1536	13.0424		Chr17	55871901	55874000	2099	42.1053	Chr17	55858843	55873788	14945	ORAI1	ENSBTAG00000004457	1887	12.6263		Chr10	26063101	26065900	2799	27.7778	Chr10	26058171	26079915
Chr19	20262201	21160300	898099	39.6131	Chr19	20723151	20729229	6078	TRAF4	ENSBTAG00000038990	6078	100		Chr13	72823801	72863700	39899	16.5899	Chr13	72854907	72854978	71		ENSBTAG00000047678	71	100		Chr5	30722301	30724400	2099	42.1053	Chr5	30713144	30723571	10427		ENSBTAG00000037775	1270	12.1799		Chr13	61663701	61667900	4199	27.7778	Chr13	61644664	61683597
Chr19	20262201	21160300	898099	39.6131	Chr19	20734088	20786818	52730	FAM222B	ENSBTAG00000047717	52730	100		Chr19	22458801	23906400	1447599	16.4977	Chr19	22628976	22633394	4418	MRM3	ENSBTAG00000019162	4418	100		Chr23	45490201	45492300	2099	42.1053	Chr23	45480546	45499034	18488	TFAP2A	ENSBTAG00000001250	2099	11.3533		Chr24	41855101	41857900	2799	27.7778	Chr24	41855938	41874838
Chr19	20262201	21160300	898099	39.6131	Chr19	20879077	20927187	48110	SEZ6	ENSBTAG00000015979	48110	100		Chr19	22458801	23906400	1447599	16.4977	Chr19	22656997	22658195	1198	DBIL5	ENSBTAG00000013395	1198	100		Chr7	26195401	26198200	2799	42.1053	Chr7	26174298	26197424	23126	ISOC1	ENSBTAG00000000341	2023	8.74773		Chr3	22579901	22583400	3499	27.7778	Chr3	22571922	22615024
Chr19	20262201	21160300	898099	39.6131	Chr19	20994380	21082308	87928	MYO18A	ENSBTAG00000017380	87928	100		Chr19	22458801	23906400	1447599	16.4977	Chr19	22667523	22675073	7550	FAM57A	ENSBTAG00000046273	7550	100		Chr26	37427601	37430400	2799	42.1053	Chr26	37398573	37429983	31410	HSPA12A	ENSBTAG00000013779	2382	7.58357		Chr28	3459401	3465000	5599	27.7778	Chr28	3460169	3520219
Chr19	20262201	21160300	898099	39.6131	Chr19	21145241	21152189	6948	CRYBA1	ENSBTAG00000005352	6948	100		Chr19	22458801	23906400	1447599	16.4977	Chr19	22661936	22665115	3179	GEMIN4	ENSBTAG00000013393	3179	100		Chr5	57626101	57628200	2099	42.1053	Chr5	57616541	57626816	10275	IKZF4	ENSBTAG00000012636	715	6.95864		Chr4	33346601	33348700	2099	27.7778	Chr4	33347225	33368787
Chr19	20262201	21160300	898099	39.6131	Chr19	20442061	20449646	7585	SLC46A1	ENSBTAG00000002817	7585	100		Chr19	22458801	23906400	1447599	16.4977	Chr19	22824635	22824710	75	bta-mir-2336	ENSBTAG00000044395	75	100		Chr18	2198701	2202200	3499	42.1053	Chr18	2183491	2237316	53825	FA2H	ENSBTAG00000012222	3499	6.5007		Chr13	60340701	60343500	2799	27.7778	Chr13	60343084	60351717
Chr19	20262201	21160300	898099	39.6131	Chr19	20573954	20585714	11760	PIGS	ENSBTAG00000013098	11760	100		Chr19	22458801	23906400	1447599	16.4977	Chr19	22856388	22859271	2883		ENSBTAG00000046148	2883	100		Chr4	99748601	99750700	2099	42.1053	Chr4	99724862	99750236	25374	WDR91	ENSBTAG00000017905	1635	6.4436		Chr4	101745001	101748500	3499	27.7778	Chr4	101685424	101795483
Chr19	20262201	21160300	898099	39.6131	Chr19	20707031	20709465	2434	TLCD1	ENSBTAG00000006777	2434	100		Chr19	22458801	23906400	1447599	16.4977	Chr19	22856214	22856325	111	RF00001	ENSBTAG00000029295	111	100		Chr5	70571901	70574700	2799	42.1053	Chr5	70573524	70593134	19610	TMEM263	ENSBTAG00000014411	1176	5.99694		Chr24	41649301	41652800	3499	27.7778	Chr24	41576970	41689810
Chr19	20262201	21160300	898099	39.6131	Chr19	20835680	20875590	39910	PHF12	ENSBTAG00000015976	39910	100		Chr19	22458801	23906400	1447599	16.4977	Chr19	23234716	23234816	100	RF00026	ENSBTAG00000044568	100	100		Chr8	66029601	66032400	2799	42.1053	Chr8	66018697	66030285	11588		ENSBTAG00000035709	684	5.90266		Chr4	25096401	25099200	2799	27.7778	Chr4	25057923	25097468
Chr19	20262201	21160300	898099	39.6131	Chr19	20964785	20978420	13635	PIPOX	ENSBTAG00000007946	13635	100		Chr19	22458801	23906400	1447599	16.4977	Chr19	23320981	23323996	3015	RILP	ENSBTAG00000038889	3015	100		Chr17	29418901	29422400	3499	42.1053	Chr17	29368416	29421827	53411	JADE1	ENSBTAG00000017493	2926	5.47827		Chr27	40149901	40152700	2799	27.7778	Chr27	40131405	40235970
Chr19	20262201	21160300	898099	39.6131	Chr19	20177847	20307081	129234	NLK	ENSBTAG00000014825	44880	34.7277		Chr19	22458801	23906400	1447599	16.4977	Chr19	23376204	23378706	2502	TLCD2	ENSBTAG00000011490	2502	100		Chr11	60653601	60656400	2799	42.1053	Chr11	60654634	60687730	33096	B3GNT2	ENSBTAG00000018046	1766	5.33599		Chr1	119194601	119197400	2799	27.7778	Chr1	119160737	119290651
Chr16	67010301	67013100	2799	37.931	Chr16	66960790	67142414	181624	C16H1orf21	ENSBTAG00000038079	2799	1.5411		Chr19	22458801	23906400	1447599	16.4977	Chr19	23382429	23382523	94	MIR22	ENSBTAG00000029930	94	100		Chr18	34215301	34221600	6299	42.1053	Chr18	34196399	34215940	19541		ENSBTAG00000045692	639	3.27005		Chr22	43031801	43035300	3499	27.7778	Chr22	42994049	43159198
Chr9	99992201	99997800	5599	37.931	Chr9	99649026	100180707	531681	PACRG	ENSBTAG00000011106	5599	1.05308		Chr19	22458801	23906400	1447599	16.4977	Chr19	23403657	23411269	7612	SERPINF2	ENSBTAG00000020859	7612	100		Chr22	7717501	7719600	2099	42.1053	Chr22	7645493	7720326	74833	FBXL2	ENSBTAG00000003952	2099	2.80491		Chr4	25096401	25099200	2799	27.7778	Chr4	25097884	25161432
Chr9	99251601	99255100	3499	37.931	Chr9	98421510	99568077	1146567	PRKN	ENSBTAG00000018996	3499	0.305172		Chr19	22458801	23906400	1447599	16.4977	Chr19	23644915	23646308	1393	OVCA2	ENSBTAG00000047926	1393	100		Chr18	43642901	43645700	2799	42.1053	Chr18	43574291	43644737	70446	RHPN2	ENSBTAG00000003089	1836	2.60625		Chr9	84134401	84137200	2799	27.7778	Chr9	84028748	84136430
Chr19	16670501	16673300	2799	37.931	Chr19	16353233	17562209	1208976	ASIC2	ENSBTAG00000025200	2799	0.231518		Chr19	22458801	23906400	1447599	16.4977	Chr19	23651570	23651680	110	bta-mir-212	ENSBTAG00000036391	110	100		Chr29	29232001	29234100	2099	42.1053	Chr29	29178388	29261283	82895	PKNOX2	ENSBTAG00000000052	2099	2.53212		Chr10	103322801	103325600	2799	27.7778	Chr10	103185307	103381020
Chr15	50397201	50406300	9099	36.7816	Chr15	50403623	50404606	983		ENSBTAG00000047021	983	100		Chr19	22458801	23906400	1447599	16.4977	Chr19	23651140	23651240	100	bta-mir-132	ENSBTAG00000029905	100	100		Chr18	19031601	19034400	2799	42.1053	Chr18	19032743	19124256	91513	NKD1	ENSBTAG00000012295	1657	1.81067		Chr17	3259201	3262000	2799	27.7778	Chr17	3121446	3319247
Chr7	12252801	12256300	3499	34.4828	Chr7	12206055	12266930	60875	ADGRE3	ENSBTAG00000002937	3499	5.74784		Chr19	22458801	23906400	1447599	16.4977	Chr19	23709235	23709342	107	RF00026	ENSBTAG00000043786	107	100		Chr18	38425101	38427900	2799	42.1053	Chr18	38325141	38491680	166539	ZFHX3	ENSBTAG00000014636	2799	1.68069		Chr20	17075801	17078600	2799	27.7778	Chr20	17009553	17076650
Chr1	95226601	95237800	11199	34.4828	Chr1	94965198	95364350	399152	SPATA16	ENSBTAG00000031802	11199	2.8057		Chr19	22458801	23906400	1447599	16.4977	Chr19	23877562	23886659	9097	TSR1	ENSBTAG00000004225	9097	100		Chr29	9805601	9808400	2799	42.1053	Chr29	9806835	9927317	120482	SYTL2	ENSBTAG00000000460	1565	1.29895		Chr27	33224801	33227600	2799	27.7778	Chr27	33227379	33246108
Chr5	12018301	12021100	2799	34.4828	Chr5	11978661	12084278	105617	METTL25	ENSBTAG00000008382	2799	2.65014		Chr19	22458801	23906400	1447599	16.4977	Chr19	23879873	23879967	94	RF00580	ENSBTAG00000042780	94	100		Chr18	21119001	21121100	2099	42.1053	Chr18	21000513	21120358	119845	TOX3	ENSBTAG00000000418	1357	1.1323		Chr27	33224801	33227600	2799	27.7778	Chr27	33078654	33225949
Chr11	21365401	21375200	9799	31.0345	Chr11	21334002	21410175	76173	SOS1	ENSBTAG00000011643	9799	12.8641		Chr19	22458801	23906400	1447599	16.4977	Chr19	23881170	23881263	93	RF00580	ENSBTAG00000042387	93	100		Chr21	5640601	5643400	2799	42.1053	Chr21	5642546	5734611	92065	LRRK1	ENSBTAG00000001567	854	0.927605		Chr20	36177401	36180200	2799	27.7778	Chr20	35999051	36178472
Chr15	16882601	16895900	13299	31.0345	Chr15	16604381	17100655	496274	GUCY1A2	ENSBTAG00000044144	13299	2.67977		Chr19	22458801	23906400	1447599	16.4977	Chr19	23875290	23875382	92		ENSBTAG00000045793	92	100		Chr4	112317801	112319900	2099	42.1053	Chr4	112258912	112535083	276171		ENSBTAG00000027832	2099	0.760036		Chr4	29122801	29124900	2099	27.7778	Chr4	29124581	29216280
Chr2	35097301	35108500	11199	27.5862	Chr2	35076260	35186366	110106	PSMD14	ENSBTAG00000021691	11199	10.1711		Chr19	22458801	23906400	1447599	16.4977	Chr19	22633515	22653270	19755	GLOD4	ENSBTAG00000019160	19755	100		Chr29	29260701	29263500	2799	42.1053	Chr29	29178388	29261283	82895	PKNOX2	ENSBTAG00000000052	582	0.702093		Chr16	19989201	19992000	2799	27.7778	Chr16	19573856	20502175
Chr21	37230901	37236500	5599	27.5862	Chr21	37109671	37273808	164137	NOVA1	ENSBTAG00000002170	5599	3.41117		Chr19	22458801	23906400	1447599	16.4977	Chr19	22835876	22841764	5888	RFLNB	ENSBTAG00000006606	5888	100		Chr7	62066201	62068300	2099	42.1053	Chr7	61907647	62066996	159349	HTR4	ENSBTAG00000010837	795	0.498905		Chr11	68743501	68747000	3499	25.9259	Chr11	68745032	68963585
Chr26	36114401	36117900	3499	27.5862	Chr26	35862687	36163723	301036	ATRNL1	ENSBTAG00000017709	3499	1.16232		Chr19	22458801	23906400	1447599	16.4977	Chr19	23044440	23067069	22629	DOC2B	ENSBTAG00000025140	22629	100		Chr4	57228501	57231300	2799	42.1053	Chr4	57127737	58083528	955791	IMMP2L	ENSBTAG00000004398	2799	0.292846		Chr3	30004801	30013200	8399	25	Chr3	29849955	30117829
Chr16	6370001	6373500	3499	27.5862	Chr16	6371058	6664334	293276	KCNT2	ENSBTAG00000016729	2442	0.832663		Chr19	22458801	23906400	1447599	16.4977	Chr19	23086308	23121103	34795	YWHAE	ENSBTAG00000005664	34795	100		Chr11	79485701	79491300	5599	41.0526	Chr11	79487139	79494238	7099	OSR1	ENSBTAG00000008113	4161	58.6139		Chr15	46286801	46289600	2799	22.2222	Chr15	46287140	46288701
Chr26	810601	819000	8399	27.0936	Chr26	762048	814255	52207	IPMK	ENSBTAG00000011197	3654	6.99906		Chr19	22458801	23906400	1447599	16.4977	Chr19	23139102	23159120	20018	CRK	ENSBTAG00000005665	20018	100		Chr3	105213501	105217700	4199	40	Chr3	105213590	105268006	54416	HIVEP3	ENSBTAG00000020745	4110	7.55293		Chr20	11746001	11748800	2799	22.2222	Chr20	11746001	11746270
Chr11	37937901	37944900	6999	27.0936	Chr11	37867045	37981414	114369	CCDC88A	ENSBTAG00000017469	6999	6.11967		Chr19	22458801	23906400	1447599	16.4977	Chr19	23168435	23191280	22845	MYO1C	ENSBTAG00000001332	22845	100		Chr11	11459701	11464600	4899	39.8496	Chr11	11360395	11490611	130216	SFXN5	ENSBTAG00000018555	4899	3.76221		Chr28	26062401	26065900	3499	22.2222	Chr28	26063128	26063775
Chr16	34564601	34572300	7699	25.8621	Chr16	34565694	34565773	79		ENSBTAG00000045516	79	100		Chr19	22458801	23906400	1447599	16.4977	Chr19	23215815	23249410	33595	PITPNA	ENSBTAG00000011480	33595	100		Chr10	81025701	81030600	4899	38.5965	Chr10	81023526	81121590	98064	ACTN1	ENSBTAG00000018255	4899	4.99572		Chr4	69251701	69255900	4199	22.2222	Chr4	69252420	69255793
Chr16	34564601	34572300	7699	25.8621	Chr16	34415701	34655651	239950	SDCCAG8	ENSBTAG00000017775	7699	3.20859		Chr19	22458801	23906400	1447599	16.4977	Chr19	23261580	23301008	39428	SLC43A2	ENSBTAG00000011482	39428	100		Chr16	30378601	30381400	2799	36.8421	Chr16	30379090	30379491	401		ENSBTAG00000033252	401	100		Chr4	107740501	107742600	2099	22.2222	Chr4	107741183	107742118
Chr6	82551001	82560800	9799	25.431	Chr6	82560093	82962887	402794	EPHA5	ENSBTAG00000009438	707	0.175524		Chr19	22458801	23906400	1447599	16.4977	Chr19	23309862	23319829	9967	SCARF1	ENSBTAG00000011483	9967	100		Chr2	26747701	26749800	2099	36.8421	Chr2	26749067	26749423	356		ENSBTAG00000046878	356	100		Chr3	35149101	35151200	2099	22.2222	Chr3	35149072	35149178
Chr11	43559601	43570100	10499	24.569	Chr11	43541231	43603979	62748	PUS10	ENSBTAG00000009694	10499	16.732		Chr19	22458801	23906400	1447599	16.4977	Chr19	23393586	23402810	9224	WDR81	ENSBTAG00000011491	9224	100		Chr5	56333901	56336700	2799	36.8421	Chr5	56334244	56335809	1565	INHBE	ENSBTAG00000006599	1565	100		Chr3	16866501	16871400	4899	22.2222	Chr3	16869280	16872613
Chr11	54749101	54766600	17499	24.1379	Chr11	54723190	55906462	1183272	CTNNA2	ENSBTAG00000031669	17499	1.47887		Chr19	22458801	23906400	1447599	16.4977	Chr19	23422880	23430667	7787	SERPINF1	ENSBTAG00000009705	7787	100		Chr5	57861301	57866900	5599	36.8421	Chr5	57863517	57866922	3405	BLOC1S1	ENSBTAG00000011918	3383	99.3539		Chr10	85324401	85326500	2099	22.2222	Chr10	85324928	85327431
Chr11	54749101	54766600	17499	24.1379	Chr11	54764951	55025216	260265		ENSBTAG00000047167	1649	0.633585		Chr19	22458801	23906400	1447599	16.4977	Chr19	23476634	23527009	50375	RPA1	ENSBTAG00000009711	50375	100		Chr9	70875001	70877100	2099	36.8421	Chr9	70873221	70876455	3234	CTGF	ENSBTAG00000006367	1454	44.9598		Chr2	61580401	61583900	3499	22.2222	Chr2	61582125	61585838
Chr11	58434601	58443000	8399	24.1379	Chr11	58433587	58435146	1559	LRRTM4	ENSBTAG00000000374	545	34.9583		Chr19	22458801	23906400	1447599	16.4977	Chr19	23559326	23560666	1340	RTN4RL1	ENSBTAG00000012302	1340	100		Chr18	26023901	26032300	8399	36.8421	Chr18	26021950	26043124	21174	MMP15	ENSBTAG00000012919	8399	39.6666		Chr13	65217601	65221100	3499	22.2222	Chr13	65214404	65220014
Chr8	103409601	103414500	4899	24.1379	Chr8	103392507	103426196	33689		ENSBTAG00000038335	4899	14.5418		Chr19	22458801	23906400	1447599	16.4977	Chr19	23636131	23646338	10207	DPH1	ENSBTAG00000009376	10207	100		Chr5	57861301	57866900	5599	36.8421	Chr5	57858977	57862779	3802	RDH5	ENSBTAG00000011927	1478	38.8743		Chr2	128301601	128304400	2799	22.2222	Chr2	128302962	128306994
Chr4	43829801	43841000	11199	24.1379	Chr4	43834354	43884954	50600	PTPN12	ENSBTAG00000003825	6646	13.1344		Chr19	22458801	23906400	1447599	16.4977	Chr19	23655531	23659389	3858	HIC1	ENSBTAG00000025130	3858	100		Chr5	31117801	31120600	2799	36.8421	Chr5	31116984	31126056	9072	CACNB3	ENSBTAG00000021808	2799	30.8532		Chr3	94588201	94591000	2799	22.2222	Chr3	94580545	94593847
Chr16	73340401	73345300	4899	24.1379	Chr16	73315563	73364134	48571	DTL	ENSBTAG00000018142	4899	10.0863		Chr19	22458801	23906400	1447599	16.4977	Chr19	23859292	23877479	18187	SRR	ENSBTAG00000004223	18187	100		Chr7	40139401	40142200	2799	36.8421	Chr7	40136164	40140496	4332	MXD3	ENSBTAG00000005010	1095	25.277		Chr28	42298201	42301000	2799	22.2222	Chr28	42288945	42305211
Chr14	26767301	26772900	5599	24.1379	Chr14	26631190	26941726	310536	TOX	ENSBTAG00000004954	5599	1.80301		Chr19	22458801	23906400	1447599	16.4977	Chr19	22694706	22819799	125093	VPS53	ENSBTAG00000018126	125093	100		Chr23	17817101	17819900	2799	36.8421	Chr23	17807298	17820479	13181	CAPN11	ENSBTAG00000021066	2799	21.2351		Chr4	112995401	112998200	2799	22.2222	Chr4	112989514	113006466
Chr16	59217901	59220000	2099	24.1379	Chr16	59132781	59456250	323469	PAPPA2	ENSBTAG00000018303	2099	0.648903		Chr19	22458801	23906400	1447599	16.4977	Chr19	22872042	23011338	139296	RPH3AL	ENSBTAG00000039819	139296	100		Chr15	77509601	77513100	3499	36.8421	Chr15	77496430	77513093	16663	ARHGAP1	ENSBTAG00000016501	3492	20.9566		Chr24	50369901	50372700	2799	22.2222	Chr24	50364236	50381415
Chr21	47566401	47572700	6299	23.5632	Chr21	47310562	47831598	521036	SLC25A21	ENSBTAG00000019350	6299	1.20894		Chr19	22458801	23906400	1447599	16.4977	Chr19	23193610	23212514	18904	INPP5K	ENSBTAG00000011479	18904	100		Chr7	19258401	19261200	2799	36.8421	Chr7	19259132	19269635	10503	KHSRP	ENSBTAG00000021018	2068	19.6896		Chr13	35337401	35343000	5599	22.2222	Chr13	35331913	35368126
Chr28	23956801	23962400	5599	23.1527	Chr28	22419203	24270401	1851198	CTNNA3	ENSBTAG00000045699	5599	0.302453		Chr19	22458801	23906400	1447599	16.4977	Chr19	23324762	23357323	32561	PRPF8	ENSBTAG00000011488	32561	100		Chr17	60416301	60420500	4199	36.8421	Chr17	60417162	60437117	19955	HRK	ENSBTAG00000047484	3338	16.7276		Chr2	129167501	129171000	3499	22.2222	Chr2	129160819	129183500
Chr1	72888901	72900100	11199	22.9885	Chr1	72758744	72926385	167641	ACAP2	ENSBTAG00000003378	11199	6.68035		Chr19	22458801	23906400	1447599	16.4977	Chr19	23438649	23475406	36757	SMYD4	ENSBTAG00000009708	36757	100		Chr15	83639501	83643700	4199	36.8421	Chr15	83630777	83663175	32398	DTX4	ENSBTAG00000004046	4199	12.9607		Chr28	43224301	43228500	4199	22.2222	Chr28	43204020	43239165
Chr11	67372901	67380600	7699	22.9885	Chr11	67334898	67590481	255583	ANTXR1	ENSBTAG00000007808	7699	3.01233		Chr19	22458801	23906400	1447599	16.4977	Chr19	23662027	23858491	196464	SMG6	ENSBTAG00000000267	196464	100		Chr5	25806901	25809700	2799	36.8421	Chr5	25807926	25823618	15692	ZNF385A	ENSBTAG00000015604	1774	11.3051		Chr1	119149801	119151900	2099	22.2222	Chr1	119151123	119157806
Chr4	48732601	48740300	7699	22.9885	Chr4	48576432	48851596	275164	COG5	ENSBTAG00000005526	7699	2.79797		Chr19	22458801	23906400	1447599	16.4977	Chr19	22457712	22621493	163781	NXN	ENSBTAG00000000855	162692	99.3351		Chr26	37404501	37407300	2799	36.8421	Chr26	37398573	37429983	31410	HSPA12A	ENSBTAG00000013779	2799	8.91117		Chr4	93943501	93946300	2799	22.2222	Chr4	93922581	93946896
Chr16	36543501	36551900	8399	22.9885	Chr16	36195998	36695079	499081	RGS7	ENSBTAG00000005410	8399	1.68289		Chr19	22458801	23906400	1447599	16.4977	Chr19	23888014	23924563	36549	SGSM2	ENSBTAG00000045500	18386	50.3051		Chr25	7529201	7531300	2099	36.8421	Chr25	7515966	7530480	14514	TMEM114	ENSBTAG00000026381	1279	8.81218		Chr1	80178701	80181500	2799	22.2222	Chr1	80179482	80202388
Chr2	41843901	41851600	7699	22.9885	Chr2	41791846	42371758	579912	GALNT13	ENSBTAG00000005562	7699	1.32762		Chr13	61184901	61189100	4199	16.129	Chr13	61176218	61187210	10992	TRIB3	ENSBTAG00000017007	2309	21.0062		Chr13	58662101	58664200	2099	36.8421	Chr13	58663305	58673817	10512	ANKRD60	ENSBTAG00000013574	895	8.51408		Chr24	37818201	37821000	2799	22.2222	Chr24	37820258	37829300
Chr28	30333801	30338700	4899	22.9885	Chr28	30215525	30732444	516919	ADK	ENSBTAG00000011072	4899	0.947731		Chr19	47742801	47753300	10499	16.129	Chr19	47721711	47747246	25535	MRC2	ENSBTAG00000015739	4445	17.4075		Chr23	28779101	28781200	2099	36.8421	Chr23	28775534	28803895	28361	GABBR1	ENSBTAG00000017239	2099	7.40101		Chr4	99913101	99916600	3499	22.2222	Chr4	99882313	99932341
Chr26	5409601	5415900	6299	22.7586	Chr26	5017714	5578654	560940	PCDH15	ENSBTAG00000045905	6299	1.12294		Chr8	63780501	63784000	3499	16.129	Chr8	63772483	63814993	42510	TBC1D2	ENSBTAG00000019550	3499	8.231		Chr16	55097001	55101200	4199	36.8421	Chr16	55096211	55154550	58339	PRDM2	ENSBTAG00000020552	4199	7.19759		Chr10	42791701	42793800	2099	22.2222	Chr10	42792727	42808107
Chr3	66990001	67003300	13299	21.8391	Chr3	66969542	66993523	23981	FUBP1	ENSBTAG00000008926	3522	14.6866		Chr28	6791401	6801200	9799	16.129	Chr28	6762322	7195661	433339	SLC35F3	ENSBTAG00000020361	9799	2.26128		Chr11	3035901	3038700	2799	36.8421	Chr11	3016325	3056118	39793	ZAP70	ENSBTAG00000005892	2799	7.0339		Chr1	73740101	73742900	2799	22.2222	Chr1	73740503	73776574
Chr3	66990001	67003300	13299	21.8391	Chr3	66998944	67053966	55022	NEXN	ENSBTAG00000008921	4356	7.91683		Chr13	20247501	20249600	2099	16.129	Chr13	20248945	20292114	43169	ITGB1	ENSBTAG00000015910	655	1.51729		Chr2	26747701	26749800	2099	36.8421	Chr2	26740843	26776374	35531	FASTKD1	ENSBTAG00000010743	2099	5.90752		Chr10	71150801	71152900	2099	22.2222	Chr10	71152285	71161697
Chr15	16381401	16389100	7699	21.8391	Chr15	16346715	16484043	137328	CWF19L2	ENSBTAG00000018629	7699	5.60629		Chr13	33148501	33151300	2799	16.129	Chr13	33005028	33285264	280236	CACNB2	ENSBTAG00000022000	2799	0.998801		Chr18	18774001	18777500	3499	36.8421	Chr18	18745674	18809260	63586	ADCY7	ENSBTAG00000006208	3499	5.50278		Chr18	63963901	63966700	2799	22.2222	Chr18	63941396	63990193
Chr4	30398901	30405900	6999	21.8391	Chr4	30321664	30400544	78880	SP4	ENSBTAG00000014389	1643	2.08291		Chr2	42187601	42190400	2799	16.129	Chr2	41791846	42371758	579912	GALNT13	ENSBTAG00000005562	2799	0.482659		Chr5	111870501	111872600	2099	36.8421	Chr5	111871467	111898328	26861	FAM83F	ENSBTAG00000014247	1133	4.21801		Chr12	11304301	11307800	3499	22.2222	Chr12	11306594	11329117
Chr8	61633601	61654600	20999	21.7241	Chr8	61611661	61875340	263679	ZCCHC7	ENSBTAG00000025859	20999	7.96385		Chr23	11375001	11589200	214199	15.4839	Chr23	11530878	11594184	63306	MDGA1	ENSBTAG00000005888	58322	92.1271		Chr6	71812301	71815800	3499	36.8421	Chr6	71796318	71917431	121113	KIT	ENSBTAG00000002699	3499	2.88904		Chr10	85324401	85326500	2099	22.2222	Chr10	85310599	85350659
Chr16	62698301	62704600	6299	21.6749	Chr16	62641890	62772808	130918	CEP350	ENSBTAG00000008082	6299	4.81141		Chr25	19453001	19456500	3499	14.5161	Chr25	19346217	19583513	237296		ENSBTAG00000006717	3499	1.47453		Chr18	18189501	18197900	8399	36.8421	Chr18	18041277	18392207	350930	ZNF423	ENSBTAG00000017397	8399	2.39335		Chr1	147817601	147822500	4899	22.2222	Chr1	147736441	147840896
Chr21	41799101	41808200	9099	21.5517	Chr21	41692842	41804341	111499	SCFD1	ENSBTAG00000017565	5240	4.69959		Chr29	2559201	2562700	3499	14.5161	Chr29	1965869	2605125	639256	FAT3	ENSBTAG00000004081	3499	0.547355		Chr29	643301	645400	2099	36.8421	Chr29	590732	644582	53850	PANX1	ENSBTAG00000012010	1281	2.37883		Chr4	118187301	118191500	4199	22.2222	Chr4	118150017	118243052
Chr4	68817701	68823300	5599	21.3793	Chr4	68775902	68859811	83909	TAX1BP1	ENSBTAG00000019020	5599	6.6727		Chr26	7807101	7810600	3499	13.9785	Chr26	6906081	8343629	1437548	PRKG1	ENSBTAG00000018404	3499	0.243401		Chr7	54371101	54374600	3499	36.8421	Chr7	54285455	54437207	151752	FCHSD1	ENSBTAG00000030499	3499	2.30574		Chr1	683201	686000	2799	22.2222	Chr1	669920	733729
Chr3	52173101	52180100	6999	21.2644	Chr3	52138832	52249264	110432	HFM1	ENSBTAG00000020856	6999	6.33784		Chr1	68264701	68424300	159599	13.6201	Chr1	68391715	68392093	378	RF00100	ENSBTAG00000043908	378	100		Chr29	26243701	26245800	2099	36.8421	Chr29	26244554	26303070	58516	PTPN5	ENSBTAG00000020257	1246	2.12933		Chr1	84093801	84095900	2099	22.2222	Chr1	84062791	84095207
Chr8	78334201	78339800	5599	21.2644	Chr8	78327713	78418760	91047	GKAP1	ENSBTAG00000023523	5599	6.14957		Chr1	68264701	68424300	159599	13.6201	Chr1	68263141	68420954	157813	ADCY5	ENSBTAG00000018777	156253	99.0115		Chr11	87219301	87221400	2099	36.8421	Chr11	87191215	87307998	116783	HPCAL1	ENSBTAG00000004259	2099	1.79735		Chr24	43638001	43640100	2099	22.2222	Chr24	43639269	43659101
Chr24	23281301	23289000	7699	21.2644	Chr24	23166234	23627792	461558	NOL4	ENSBTAG00000010299	7699	1.66805		Chr2	129729601	130025700	296099	13.1514	Chr2	129895413	129897012	1599	ID3	ENSBTAG00000030425	1599	100		Chr22	43259301	43262800	3499	36.8421	Chr22	43222428	43259967	37539	FAM3D	ENSBTAG00000023207	666	1.77415		Chr13	64978901	64981700	2799	22.2222	Chr13	64913710	64981620
Chr8	61737201	61752600	15399	21.0031	Chr8	61611661	61875340	263679	ZCCHC7	ENSBTAG00000025859	15399	5.84006		Chr2	129729601	130025700	296099	13.1514	Chr2	129988123	129988229	106	RF00026	ENSBTAG00000043152	106	100		Chr7	19258401	19261200	2799	36.8421	Chr7	19235826	19258805	22979	SLC25A23	ENSBTAG00000003491	404	1.75813		Chr16	75372501	75374600	2099	22.2222	Chr16	75346250	75373188
Chr27	16848301	16850400	2099	20.6897	Chr27	16848690	16850282	1592		ENSBTAG00000045531	1592	100		Chr2	129729601	130025700	296099	13.1514	Chr2	129738383	129752889	14506	ELOA	ENSBTAG00000026585	14506	100		Chr18	2236501	2238600	2099	36.8421	Chr18	2183491	2237316	53825	FA2H	ENSBTAG00000012222	815	1.51417		Chr13	58509501	58512300	2799	22.2222	Chr13	58463228	58510710
Chr5	59292101	59295600	3499	20.6897	Chr5	59292315	59293254	939		ENSBTAG00000048168	939	100		Chr2	129729601	130025700	296099	13.1514	Chr2	129791372	129795563	4191	RPL11	ENSBTAG00000020905	4191	100		Chr22	55496001	55499500	3499	36.8421	Chr22	55497704	55621186	123482	SLC6A11	ENSBTAG00000038962	1796	1.45446		Chr4	99913101	99916600	3499	22.2222	Chr4	99787244	99948547
Chr3	99808801	99843100	34299	20.6897	Chr3	99806666	99820784	14118	CYP4A11	ENSBTAG00000037890	11983	84.8775		Chr2	129729601	130025700	296099	13.1514	Chr2	129927356	129942090	14734	E2F2	ENSBTAG00000014400	14734	100		Chr19	20176801	20178900	2099	36.8421	Chr19	20177847	20307081	129234	NLK	ENSBTAG00000014825	1053	0.814801		Chr4	5169501	5172300	2799	22.2222	Chr4	5104899	5244348
Chr4	32259501	32268600	9099	20.6897	Chr4	32250996	32269539	18543	TRA2A	ENSBTAG00000012622	9099	49.0697		Chr2	129729601	130025700	296099	13.1514	Chr2	129969269	130018036	48767	ASAP3	ENSBTAG00000012263	48767	100		Chr7	72800701	72803500	2799	36.8421	Chr7	72396487	72804182	407695	EBF1	ENSBTAG00000037508	2799	0.686543		Chr23	4519901	4522700	2799	22.2222	Chr23	4390362	4533900
Chr3	99808801	99843100	34299	20.6897	Chr3	99840657	99849477	8820		ENSBTAG00000000229	2443	27.6984		Chr2	129729601	130025700	296099	13.1514	Chr2	130023501	130069587	46086	TCEA3	ENSBTAG00000038865	2199	4.77151		Chr15	40901701	40903800	2099	36.8421	Chr15	40748739	40902329	153590	PARVA	ENSBTAG00000000700	628	0.408881		Chr11	2900101	2902200	2099	22.2222	Chr11	2798822	2907015
Chr11	43392301	43399300	6999	20.6897	Chr11	43378849	43408807	29958	PAPOLG	ENSBTAG00000007414	6999	23.3627		Chr12	57693301	57722700	29399	12.9032	Chr12	57714878	57718931	4053		ENSBTAG00000045950	4053	100		Chr29	35574701	35576800	2099	36.8421	Chr29	35154689	35575203	420514	NTM	ENSBTAG00000010032	502	0.119378		Chr28	26344501	26347300	2799	22.2222	Chr28	26253844	26406118
Chr3	60396701	60405800	9099	20.6897	Chr3	60357482	60449087	91605	TTLL7	ENSBTAG00000003322	9099	9.93286		Chr14	37548701	37551500	2799	12.9032	Chr14	37549339	37551351	2012	MSC	ENSBTAG00000005404	2012	100		Chr11	11207001	11211900	4899	35.7895	Chr11	11207525	11219350	11825	SMYD5	ENSBTAG00000008764	4375	36.9979		Chr16	72531201	72535400	4199	22.2222	Chr16	72494427	72531856
Chr16	42404601	42407400	2799	20.6897	Chr16	42376258	42409768	33510	TNFRSF1B	ENSBTAG00000024928	2799	8.35273		Chr18	63914901	63921900	6999	12.9032	Chr18	63915227	63915565	338		ENSBTAG00000037881	338	100		Chr11	11207001	11211900	4899	35.7895	Chr11	11202919	11207042	4123	PRADC1	ENSBTAG00000008765	41	0.994422		Chr1	134260701	134263500	2799	22.2222	Chr1	134223427	134394973
Chr4	40519501	40527200	7699	20.6897	Chr4	40457450	40560780	103330		ENSBTAG00000014220	7699	7.45089		Chr6	26345201	26350800	5599	12.9032	Chr6	26345281	26350653	5372	C4orf54	ENSBTAG00000046333	5372	100		Chr18	18758601	18768400	9799	35.0877	Chr18	18745674	18809260	63586	ADCY7	ENSBTAG00000006208	9799	15.4106		Chr8	77081201	77084000	2799	22.2222	Chr8	77028522	77200434
Chr8	80564401	80570700	6299	20.6897	Chr8	80545455	80633397	87942	NAA35	ENSBTAG00000001016	6299	7.16268		Chr8	68323501	68326300	2799	12.9032	Chr8	68323700	68325539	1839		ENSBTAG00000012266	1839	100		Chr11	73291401	73298400	6999	34.2105	Chr11	73292031	73307412	15381	GAREM2	ENSBTAG00000015037	6369	41.4082		Chr8	45264101	45266200	2099	22.2222	Chr8	45219434	45354500
Chr16	62288801	62293000	4199	20.6897	Chr16	62252880	62331493	78613	TDRD5	ENSBTAG00000002407	4199	5.34136		Chr10	30361801	30365300	3499	12.9032	Chr10	30361781	30367052	5271	ACTC1	ENSBTAG00000005714	3499	66.3821		Chr16	63555101	63560000	4899	34.2105	Chr16	63526331	63562369	36038	KIAA1614	ENSBTAG00000006260	4899	13.594		Chr2	86692901	86695000	2099	22.2222	Chr2	86630195	86693857
Chr4	56438201	56445200	6999	20.6897	Chr4	56366857	56442208	75351	BMT2	ENSBTAG00000007608	4007	5.31778		Chr10	18892301	18897900	5599	12.9032	Chr10	18889118	18907145	18027		ENSBTAG00000033344	5599	31.059		Chr5	56277201	56281400	4199	33.3333	Chr5	56276101	56281781	5680	MBD6	ENSBTAG00000010616	4199	73.9261		Chr17	3224201	3227000	2799	22.2222	Chr17	3121446	3319247
Chr11	88422601	88425400	2799	20.6897	Chr11	88390471	88444776	54305	MBOAT2	ENSBTAG00000008160	2799	5.15422		Chr5	57426601	57429400	2799	12.9032	Chr5	57421812	57427939	6127	NABP2	ENSBTAG00000002798	1338	21.8378		Chr11	47478201	47481700	3499	33.3333	Chr11	47479962	47484355	4393	FOXI3	ENSBTAG00000040093	1738	39.5629		Chr24	49984201	49987000	2799	22.2222	Chr24	49955620	50154207
Chr2	91872901	91880600	7699	20.6897	Chr2	91732677	91887415	154738	NBEAL1	ENSBTAG00000014469	7699	4.97551		Chr9	105065801	105073500	7699	12.9032	Chr9	105073006	105075610	2604	C9H6orf120	ENSBTAG00000003925	494	18.9708		Chr15	31216501	31220700	4199	33.3333	Chr15	31213143	31240221	27078	TRIM29	ENSBTAG00000009419	4199	15.5071		Chr10	43987301	43990800	3499	22.2222	Chr10	43871178	43988950
Chr20	33591601	33594400	2799	20.6897	Chr20	33549495	33606517	57022	C7	ENSBTAG00000011766	2799	4.90863		Chr16	77902301	77905100	2799	12.9032	Chr16	77880617	77911587	30970		ENSBTAG00000038171	2799	9.03778		Chr16	66089801	66094000	4199	33.3333	Chr16	66081122	66128113	46991	NCF2	ENSBTAG00000008004	4199	8.93575		Chr10	81956701	81959500	2799	22.2222	Chr10	81957653	82102222
Chr14	59996301	60004000	7699	20.6897	Chr14	60000394	60075278	74884	OXR1	ENSBTAG00000008285	3606	4.81545		Chr14	83224401	83226500	2099	12.9032	Chr14	83201749	83231069	29320	CHMP4C	ENSBTAG00000004792	2099	7.15894		Chr18	23685201	23689400	4199	32.8947	Chr18	23681599	23687572	5973	IRX6	ENSBTAG00000016407	2371	39.6953		Chr4	24018401	24020500	2099	22.2222	Chr4	23943520	24019359
Chr15	39560501	39564000	3499	20.6897	Chr15	39529628	39605792	76164	FAR1	ENSBTAG00000009061	3499	4.59403		Chr5	57426601	57429400	2799	12.9032	Chr5	57428178	57454003	25825	RNF41	ENSBTAG00000026754	1222	4.73185		Chr10	12246501	12250000	3499	32.8947	Chr10	12218274	12258674	40400	IGDCC3	ENSBTAG00000008828	3499	8.66089		Chr4	13394501	13396600	2099	22.2222	Chr4	13345306	13529584
Chr1	14984201	14992600	8399	20.6897	Chr1	14791090	15026555	235465	NCAM2	ENSBTAG00000003301	8399	3.56698		Chr19	13200601	13203400	2799	12.9032	Chr19	13201947	13234944	32997	GGNBP2	ENSBTAG00000010290	1453	4.40343		Chr19	18025701	18028500	2799	31.5789	Chr19	18027469	18028392	923	CDK5R1	ENSBTAG00000004475	923	100		Chr21	6556201	6559700	3499	22.2222	Chr21	6514360	6924114
Chr11	36251601	36257900	6299	20.6897	Chr11	36254030	36371025	116995	ASB3	ENSBTAG00000019458	3870	3.30783		Chr1	74560501	74564000	3499	12.9032	Chr1	74545919	74630220	84301	ATP13A4	ENSBTAG00000016305	3499	4.1506		Chr8	23083901	23091600	7699	31.5789	Chr8	23089413	23090000	587		ENSBTAG00000046097	587	100		Chr2	23948401	23951200	2799	22.2222	Chr2	23644876	23974945
Chr13	23377901	23382800	4899	20.6897	Chr13	23251449	23428980	177531	DNAJC1	ENSBTAG00000033315	4899	2.75952		Chr20	41336401	41338500	2099	12.9032	Chr20	41292933	41350662	57729	ZFR	ENSBTAG00000008414	2099	3.63595		Chr23	17876601	17879400	2799	31.5789	Chr23	17874863	17878559	3696	SLC35B2	ENSBTAG00000008076	1958	52.9762		Chr8	16744001	16746800	2799	22.2222	Chr8	16745167	16961930
Chr9	85780801	85784300	3499	20.6897	Chr9	85627754	85785707	157953	STXBP5	ENSBTAG00000021107	3499	2.21522		Chr17	54486601	54488700	2099	12.9032	Chr17	54487205	54537980	50775	SBNO1	ENSBTAG00000020505	1495	2.94436		Chr19	46066301	46069100	2799	31.5789	Chr19	46065794	46071153	5359	WNT3	ENSBTAG00000016012	2799	52.2299		Chr12	50887201	50890000	2799	22.2222	Chr12	50679632	50888598
Chr4	40306001	40310200	4199	20.6897	Chr4	40140494	40345588	205094	SEMA3C	ENSBTAG00000006138	4199	2.04735		Chr19	5434801	5439700	4899	12.9032	Chr19	5316762	5516685	199923		ENSBTAG00000016078	4899	2.45044		Chr7	8911001	8913800	2799	31.5789	Chr7	8911330	8916078	4748	EPHX3	ENSBTAG00000020090	2470	52.0219		Chr4	79755901	79758000	2099	22.2222	Chr4	79444243	79758476
Chr15	18810401	18815300	4899	20.6897	Chr15	18644692	18952411	307719	DDX10	ENSBTAG00000002382	4899	1.59204		Chr2	90559001	90561800	2799	12.9032	Chr2	90461666	90585163	123497	C2CD6	ENSBTAG00000017436	2799	2.26645		Chr5	30096501	30100000	3499	31.5789	Chr5	30097668	30103142	5474	AQP2	ENSBTAG00000008374	2332	42.6014		Chr1	123321101	123323200	2099	22.2222	Chr1	123322467	123444003
Chr14	33404001	33406100	2099	20.6897	Chr14	33343880	33480413	136533	ARFGEF1	ENSBTAG00000014691	2099	1.53736		Chr13	2318401	2321900	3499	12.9032	Chr13	2211089	2410692	199603	PLCB4	ENSBTAG00000013116	3499	1.75298		Chr23	28126701	28131600	4899	31.5789	Chr23	28128194	28137021	8827	PPP1R18	ENSBTAG00000039695	3406	38.5862		Chr24	55160701	55162800	2099	22.2222	Chr24	55056433	55435276
Chr25	29196301	29201200	4899	20.6897	Chr25	28894401	29349030	454629	CALN1	ENSBTAG00000043969	4899	1.07758		Chr13	31485301	31488800	3499	12.9032	Chr13	31347074	31554426	207352	RSU1	ENSBTAG00000027446	3499	1.68747		Chr23	28110601	28112700	2099	31.5789	Chr23	28111675	28114705	3030	NRM	ENSBTAG00000006966	1025	33.8284		Chr16	68538401	68541200	2799	22.2222	Chr16	68192901	68733392
Chr9	48495301	48500900	5599	20.6897	Chr9	48476204	49218551	742347	GRIK2	ENSBTAG00000033153	5599	0.754229		Chr3	28363301	28366100	2799	12.9032	Chr3	28364796	28449607	84811	TSPAN2	ENSBTAG00000015961	1304	1.53754		Chr22	57600901	57604400	3499	31.5789	Chr22	57602210	57609085	6875	TIMP4	ENSBTAG00000020263	2190	31.8545		Chr2	21879201	21881300	2099	22.2222	Chr2	21880323	22081286
Chr8	103665101	103669300	4199	20.6897	Chr8	103669132	103695122	25990	INIP	ENSBTAG00000019275	168	0.646402		Chr15	59665201	59668000	2799	12.9032	Chr15	59585680	59800570	214890	METTL15	ENSBTAG00000003361	2799	1.30253		Chr5	30657901	30660700	2799	31.5789	Chr5	30658595	30665306	6711	TROAP	ENSBTAG00000008499	2105	31.3664		Chr24	42252701	42256200	3499	22.2222	Chr24	42256081	42305185
Chr6	97415501	97419000	3499	20.6897	Chr6	96794894	97503220	708326	CFAP299	ENSBTAG00000035776	3499	0.493982		Chr13	77821101	77823900	2799	12.9032	Chr13	77822894	77903223	80329	ARFGEF2	ENSBTAG00000007120	1006	1.25235		Chr18	40426401	40429200	2799	31.5789	Chr18	40424605	40434171	9566	PLEKHF1	ENSBTAG00000008625	2799	29.2599		Chr7	55889401	55895700	6299	19.4444	Chr7	55822283	56166010
Chr11	20940501	20946100	5599	20.6897	Chr11	20929508	20967132	37624	HNRNPLL	ENSBTAG00000020567	5599	14.8815		Chr13	10326401	10329900	3499	12.9032	Chr13	10238640	10519339	280699	KIF16B	ENSBTAG00000000939	3499	1.24653		Chr29	37701301	37704100	2799	31.5789	Chr29	37695483	37703529	8046	MS4A15	ENSBTAG00000039461	2228	27.6908		Chr4	60423301	60431700	8399	17.7778	Chr4	60368439	60838992
Chr4	100096501	100107000	10499	20.6897	Chr4	99983487	100133488	150001	CNOT4	ENSBTAG00000017919	10499	6.99929		Chr14	84496301	84499100	2799	12.9032	Chr14	84253919	84504093	250174	SNTB1	ENSBTAG00000044126	2799	1.11882		Chr7	63645401	63649600	4199	31.5789	Chr7	63648253	63653794	5541	ARSI	ENSBTAG00000012834	1347	24.3097		Chr11	49713301	49716100	2799	16.6667	Chr11	49714025	49715693
Chr28	22820001	22825600	5599	20.6897	Chr28	22419203	24270401	1851198	CTNNA3	ENSBTAG00000045699	5599	0.302453		Chr4	37771301	37775500	4199	12.9032	Chr4	37629861	38018531	388670	PCLO	ENSBTAG00000017350	4199	1.08035		Chr25	28005601	28007700	2099	31.5789	Chr25	28005386	28014212	8826	PHKG1	ENSBTAG00000008195	2099	23.782		Chr14	30813301	30816100	2799	16.6667	Chr14	30815411	30815521
Chr6	86937201	86940700	3499	20.6897	Chr6	86917981	86942952	24971	SULT1B1	ENSBTAG00000001249	3499	14.0123		Chr16	30898001	30900800	2799	12.9032	Chr16	30708032	31000733	292701	CDC42BPA	ENSBTAG00000022777	2799	0.956266		Chr18	34342701	34345500	2799	31.5789	Chr18	34343975	34350507	6532	BEAN1	ENSBTAG00000009762	1525	23.3466		Chr21	1304801	1306900	2099	16.6667	Chr21	1306299	1306417
Chr28	14989101	14995400	6299	20.6897	Chr28	14904833	14999860	95027	PHYHIPL	ENSBTAG00000010947	6299	6.62864		Chr23	6386101	6388200	2099	12.9032	Chr23	6123034	6409848	286814	MLIP	ENSBTAG00000014581	2099	0.731833		Chr18	39151701	39154500	2799	31.5789	Chr18	39146106	39161155	15049	DHX38	ENSBTAG00000013265	2799	18.5992		Chr23	30395401	30405200	9799	16.6667	Chr23	30396498	30397436
Chr4	62279701	62287400	7699	20.6897	Chr4	62259290	62349341	90051	DPY19L2	ENSBTAG00000032650	7699	8.5496		Chr21	6854401	6857200	2799	12.9032	Chr21	6514360	6924114	409754	ADAMTS17	ENSBTAG00000019823	2799	0.683093		Chr18	34667501	34670300	2799	31.5789	Chr18	34668691	34677726	9035	CA7	ENSBTAG00000020889	1609	17.8085		Chr28	41911101	41915300	4199	16.6667	Chr28	41912322	41914565
Chr27	34268501	34274800	6299	20.6897	Chr27	34249449	34353369	103920	ADAM2	ENSBTAG00000009408	6299	6.06139		Chr5	36245301	36247400	2099	12.9032	Chr5	36197272	36807308	610036	TMEM117	ENSBTAG00000032148	2099	0.344078		Chr17	63464801	63467600	2799	31.5789	Chr17	63466650	63472165	5515	RITA1	ENSBTAG00000011937	950	17.2257		Chr4	77365401	77367500	2099	16.6667	Chr4	77365884	77366798
Chr11	32410701	32415600	4899	20.6897	Chr11	32130133	32482612	352479	NRXN1	ENSBTAG00000046199	4899	1.38987		Chr9	105065801	105073500	7699	12.9032	Chr9	104927415	105066196	138781	WDR27	ENSBTAG00000009620	395	0.284621		Chr18	1759101	1761900	2799	31.5789	Chr18	1748745	1760788	12043	ST3GAL2	ENSBTAG00000046156	1687	14.0081		Chr5	37359701	37362500	2799	16.6667	Chr5	37360295	37360401
Chr21	26548201	26558000	9799	20.6897	Chr21	26543823	26591580	47757	ZFAND6	ENSBTAG00000012321	9799	20.5185		Chr21	35158201	35188300	30099	11.2903	Chr21	35168813	35171314	2501		ENSBTAG00000013234	2501	100		Chr22	17910901	17913700	2799	31.5789	Chr22	17894492	17915430	20938	SSUH2	ENSBTAG00000005433	2799	13.368		Chr3	8028301	8030400	2099	16.6667	Chr3	8027845	8029776
Chr4	23717401	23724400	6999	20.2586	Chr4	23499626	23891236	391610	AGMO	ENSBTAG00000034154	6999	1.78724		Chr21	35158201	35188300	30099	11.2903	Chr21	35184046	35187216	3170		ENSBTAG00000040134	3170	100		Chr5	25631901	25635400	3499	31.5789	Chr5	25631976	25658534	26558	PDE1B	ENSBTAG00000004337	3424	12.8925		Chr6	45928401	45931200	2799	16.6667	Chr6	45927554	45930819
Chr28	25027101	25034100	6999	20.197	Chr28	25013024	25040775	27751	SLC25A16	ENSBTAG00000023054	6999	25.2207		Chr7	14669901	14673400	3499	11.2903	Chr7	14670708	14672994	2286		ENSBTAG00000039130	2286	100		Chr29	37114001	37116800	2799	31.5789	Chr29	37098498	37116122	17624	ADAMTS8	ENSBTAG00000010411	2121	12.0347		Chr9	73063201	73065300	2099	16.6667	Chr9	73063429	73066402
Chr5	8850801	8871800	20999	20.197	Chr5	8836101	9062297	226196	SYT1	ENSBTAG00000034693	20999	9.28354		Chr13	32034101	32039700	5599	11.2903	Chr13	32025900	32187237	161337	ST8SIA6	ENSBTAG00000011366	5599	3.47038		Chr17	46251101	46253900	2799	31.5789	Chr17	46236043	46260184	24141	MMP17	ENSBTAG00000002145	2799	11.5944		Chr9	96437601	96441100	3499	16.6667	Chr9	96440862	96441347
Chr14	59424401	59431400	6999	20.197	Chr14	59137214	59436333	299119	ANGPT1	ENSBTAG00000014051	6999	2.33987		Chr1	139747301	139752900	5599	11.2903	Chr1	139678041	139842029	163988	CPNE4	ENSBTAG00000010448	5599	3.41427		Chr19	40351501	40355000	3499	31.5789	Chr19	40340981	40352870	11889	STAC2	ENSBTAG00000008366	1369	11.5148		Chr24	728001	733600	5599	16.6667	Chr24	729251	741978
Chr3	70830901	70837900	6999	20.197	Chr3	70487283	70835445	348162	TNNI3K	ENSBTAG00000000965	4544	1.30514		Chr23	5985701	5989200	3499	11.2903	Chr23	5953509	6059979	106470	TINAG	ENSBTAG00000012652	3499	3.28637		Chr22	43233401	43236900	3499	31.5789	Chr22	43222428	43259967	37539	FAM3D	ENSBTAG00000023207	3499	9.32097		Chr9	50878801	50881600	2799	16.6667	Chr9	50873669	50881408
Chr15	64542801	64565900	23099	20.197	Chr15	64517451	64584245	66794	CSTF3	ENSBTAG00000008617	23099	34.5824		Chr25	9348501	10151400	802899	11.2306	Chr25	9519176	9524548	5372	TVP23A	ENSBTAG00000016360	5372	100		Chr4	106897001	106900500	3499	31.5789	Chr4	106867168	106904801	37633		ENSBTAG00000034609	3499	9.29769		Chr10	45885001	45887100	2099	16.6667	Chr10	45880896	45886880
Chr4	22732501	22739500	6999	20.1149	Chr4	22333433	23127587	794154	DGKB	ENSBTAG00000021905	6999	0.881315		Chr25	9348501	10151400	802899	11.2306	Chr25	9975299	9975970	671	SOCS1	ENSBTAG00000004386	671	100		Chr17	63464801	63467600	2799	31.5789	Chr17	63448841	63466323	17482	DDX54	ENSBTAG00000011930	1522	8.7061		Chr2	126067201	126070700	3499	16.6667	Chr2	126058353	126070741
Chr21	2345001	2352000	6999	20	Chr21	2346814	2410193	63379	UBE3A	ENSBTAG00000002487	5186	8.18252		Chr25	9348501	10151400	802899	11.2306	Chr25	9988822	9990357	1535	TNP2	ENSBTAG00000032884	1535	100		Chr11	75128201	75131700	3499	31.5789	Chr11	75101825	75130698	28873	UBXN2A	ENSBTAG00000002033	2497	8.64822		Chr28	26103701	26107900	4199	16.6667	Chr28	26101605	26104492
Chr10	79293201	79298800	5599	20	Chr10	78906241	79442326	536085	GPHN	ENSBTAG00000004171	5599	1.04442		Chr25	9348501	10151400	802899	11.2306	Chr25	9995790	9996533	743	PRM2	ENSBTAG00000032880	743	100		Chr15	83634601	83637400	2799	31.5789	Chr15	83630777	83663175	32398	DTX4	ENSBTAG00000004046	2799	8.63942		Chr28	42601301	42604100	2799	16.6667	Chr28	42594373	42603915
Chr4	38010701	38024700	13999	19.9234	Chr4	37629861	38018531	388670	PCLO	ENSBTAG00000017350	7830	2.01456		Chr25	9348501	10151400	802899	11.2306	Chr25	9998858	9999359	501	PRM1	ENSBTAG00000021493	501	100		Chr29	33674201	33682600	8399	31.5789	Chr29	33680586	33703975	23389	IGSF9B	ENSBTAG00000014224	2014	8.61089		Chr15	82355701	82357800	2099	16.6667	Chr15	82355403	82363432
Chr4	51295301	51304400	9099	19.8276	Chr4	51294535	51370344	75809	ASZ1	ENSBTAG00000000169	9099	12.0025		Chr25	9348501	10151400	802899	11.2306	Chr25	10052224	10057594	5370	RMI2	ENSBTAG00000026375	5370	100		Chr3	92745101	92747900	2799	31.5789	Chr3	92746059	92771330	25271	TMEM59	ENSBTAG00000009526	1841	7.28503		Chr16	4599701	4604600	4899	16.6667	Chr16	4586507	4606760
Chr9	49749701	49760900	11199	19.8276	Chr9	49714504	50103135	388631	ASCC3	ENSBTAG00000020482	11199	2.88165		Chr25	9348501	10151400	802899	11.2306	Chr25	9501386	9519255	17869	NUBP1	ENSBTAG00000009560	17869	100		Chr22	57600901	57604400	3499	31.5789	Chr22	57571319	57619684	48365	SYN2	ENSBTAG00000020260	3499	7.23457		Chr9	41185201	41188700	3499	16.6667	Chr9	41186215	41197416
Chr28	18419801	18428900	9099	19.7044	Chr28	18363061	18471853	108792	RTKN2	ENSBTAG00000014020	9099	8.36367		Chr25	9348501	10151400	802899	11.2306	Chr25	9604334	9662902	58568	CIITA	ENSBTAG00000020649	58568	100		Chr11	74046701	74048800	2099	31.5789	Chr11	74030425	74059688	29263	DNMT3A	ENSBTAG00000021143	2099	7.17288		Chr10	77389201	77393400	4199	16.6667	Chr10	77387906	77408370
Chr15	18698401	18707500	9099	19.5402	Chr15	18705271	18705396	125	RF00619	ENSBTAG00000047738	125	100		Chr25	9348501	10151400	802899	11.2306	Chr25	9666054	9680637	14583	DEXI	ENSBTAG00000046840	14583	100		Chr7	63175001	63177100	2099	31.5789	Chr7	63153227	63182560	29333	PPARGC1B	ENSBTAG00000012943	2099	7.15576		Chr10	36489601	36493100	3499	16.6667	Chr10	36490427	36504314
Chr16	62663301	62671000	7699	19.5402	Chr16	62641890	62772808	130918	CEP350	ENSBTAG00000008082	7699	5.88078		Chr25	9348501	10151400	802899	11.2306	Chr25	9994132	9994413	281	PRM3	ENSBTAG00000013051	281	100		Chr17	54784101	54789000	4899	31.5789	Chr17	54716441	54799043	82602	PITPNM2	ENSBTAG00000001597	4899	5.93085		Chr10	7955501	7957600	2099	16.6667	Chr10	7956084	7964929
Chr14	33300401	33304600	4199	19.5402	Chr14	33243588	33342863	99275	CSPP1	ENSBTAG00000014689	4199	4.22967		Chr25	9348501	10151400	802899	11.2306	Chr25	9683212	9914803	231591	CLEC16A	ENSBTAG00000005208	231591	100		Chr21	23447201	23449300	2099	31.5789	Chr21	23429313	23466211	36898	AP3B2	ENSBTAG00000008495	2099	5.68866		Chr28	35371701	35373800	2099	16.6667	Chr28	35366025	35378318
Chr15	18698401	18707500	9099	19.5402	Chr15	18644692	18952411	307719	DDX10	ENSBTAG00000002382	9099	2.95692		Chr25	9348501	10151400	802899	11.2306	Chr25	9423862	9474899	51037	TEKT5	ENSBTAG00000017015	51037	100		Chr17	63369601	63371700	2099	31.5789	Chr17	63358582	63396162	37580	DTX1	ENSBTAG00000016738	2099	5.58542		Chr26	18477201	18482100	4899	16.6667	Chr26	18468764	18497554
Chr1	41286701	41293000	6299	19.5402	Chr1	40608729	41623778	1015049	EPHA6	ENSBTAG00000044111	6299	0.620561		Chr25	9348501	10151400	802899	11.2306	Chr25	9330475	9359612	29137	EMP2	ENSBTAG00000007177	11111	38.1336		Chr11	45440501	45443300	2799	31.5789	Chr11	45414102	45469589	55487	ST6GAL2	ENSBTAG00000000703	2799	5.04442		Chr10	62293701	62296500	2799	16.6667	Chr10	62284071	62295576
Chr1	97818701	97825700	6999	19.5402	Chr1	97824479	97843625	19146	SKIL	ENSBTAG00000004154	1221	6.37731		Chr6	87553901	87557400	3499	10.7527	Chr6	87555288	87556157	869		ENSBTAG00000007816	869	100		Chr4	106897001	106900500	3499	31.5789	Chr4	106853030	106923607	70577		ENSBTAG00000027204	3499	4.95771		Chr2	127656201	127659000	2799	16.6667	Chr2	127647571	127665188
Chr4	85517601	85522500	4899	19.5402	Chr4	85436727	86002071	565344	KCND2	ENSBTAG00000032077	4899	0.866552		Chr13	66348101	66355100	6999	10.7527	Chr13	66334680	66351481	16801	TGIF2	ENSBTAG00000005286	3380	20.1179		Chr29	40504101	40506200	2099	31.5789	Chr29	40475303	40505451	30148	VWCE	ENSBTAG00000021568	1350	4.47791		Chr1	69957301	69961500	4199	16.6667	Chr1	69935163	69961881
Chr6	31728901	31741500	12599	19.3103	Chr6	31733506	31821888	88382	SMARCAD1	ENSBTAG00000017061	7994	9.04483		Chr27	23106301	23109800	3499	10.7527	Chr27	23069925	23137025	67100	TRMT9B	ENSBTAG00000008950	3499	5.21461		Chr17	47678401	47681900	3499	31.5789	Chr17	47630080	47712174	82094	RIMBP2	ENSBTAG00000009797	3499	4.26219		Chr17	12331201	12334000	2799	16.6667	Chr17	12322226	12340189
Chr16	61630101	61635000	4899	19.3103	Chr16	61559977	61718623	158646	RALGPS2	ENSBTAG00000010718	4899	3.08801		Chr17	7077001	7081200	4199	10.7527	Chr17	6871712	7542666	670954	LRBA	ENSBTAG00000018546	4199	0.625825		Chr21	32687201	32690700	3499	31.5789	Chr21	32644740	32689060	44320	PSTPIP1	ENSBTAG00000021144	1859	4.19449		Chr28	39475101	39479300	4199	16.6667	Chr28	39475993	39497288
Chr20	16842701	16846900	4199	19.3103	Chr20	16780184	16960489	180305	IPO11	ENSBTAG00000018616	4199	2.32883		Chr7	23811201	23856700	45499	10.6855	Chr7	23852876	23852996	120	RF00001	ENSBTAG00000036856	120	100		Chr19	25157301	25160100	2799	31.5789	Chr19	25140459	25157998	17539	P2RX1	ENSBTAG00000007169	697	3.974		Chr1	3121301	3123400	2099	16.6667	Chr1	3113949	3122613
Chr28	30284101	30289000	4899	19.3103	Chr28	30215525	30732444	516919	ADK	ENSBTAG00000011072	4899	0.947731		Chr7	23811201	23856700	45499	10.6855	Chr7	23779096	23882198	103102	ACSL6	ENSBTAG00000019708	45499	44.1301		Chr14	75744201	75747000	2799	31.5789	Chr14	75708345	75780623	72278	PIP4P2	ENSBTAG00000039968	2799	3.87255		Chr26	31325701	31328500	2799	16.6667	Chr26	31326729	31338433
Chr28	23097901	23106300	8399	19.3103	Chr28	22419203	24270401	1851198	CTNNA3	ENSBTAG00000045699	8399	0.453706		Chr13	77131601	77821100	689499	10.0358	Chr13	77566190	77671122	104932	PREX1	ENSBTAG00000015609	104932	100		Chr21	25764901	25768400	3499	31.5789	Chr21	25714965	25816371	101406	RASGRF1	ENSBTAG00000019940	3499	3.45049		Chr17	54469101	54471900	2799	16.6667	Chr17	54457612	54476577
Chr28	14905801	14916300	10499	19.2118	Chr28	14904833	14999860	95027	PHYHIPL	ENSBTAG00000010947	10499	11.0484		Chr3	91886901	92409800	522899	9.67742	Chr3	91901853	91911965	10112	BSND	ENSBTAG00000013241	10112	100		Chr7	72904301	72906400	2099	31.5789	Chr7	72843640	72906344	62704	RNF145	ENSBTAG00000025099	2043	3.25817		Chr9	43421701	43423800	2099	16.6667	Chr9	43409750	43424091
Chr14	67087301	67098500	11199	19.2118	Chr14	67016468	67233590	217122		ENSBTAG00000012357	11199	5.15793		Chr3	91886901	92409800	522899	9.67742	Chr3	91919532	91925379	5847	TMEM61	ENSBTAG00000046583	5847	100		Chr23	28126701	28131600	4899	31.5789	Chr23	28117757	28127002	9245	MDC1	ENSBTAG00000025526	301	3.25581		Chr26	42226801	42229600	2799	16.6667	Chr26	42214939	42228682
Chr3	46048101	46054400	6299	19.2118	Chr3	45563732	46487165	923433	DPYD	ENSBTAG00000031358	6299	0.682129		Chr3	91886901	92409800	522899	9.67742	Chr3	91994928	91995058	130	RF00393	ENSBTAG00000042369	130	100		Chr21	26931801	26934600	2799	31.5789	Chr21	26874338	26962870	88532	ARNT2	ENSBTAG00000012351	2799	3.16157		Chr8	85875301	85878800	3499	16.6667	Chr8	85876326	85895632
Chr3	11482801	11489800	6999	19.1571	Chr3	11482671	11485878	3207	OR10R2	ENSBTAG00000017778	3077	95.9464		Chr3	91886901	92409800	522899	9.67742	Chr3	92098624	92100051	1427	PARS2	ENSBTAG00000040313	1427	100		Chr4	108805901	108817800	11899	31.5789	Chr4	108539467	108922091	382624	TPK1	ENSBTAG00000017676	11899	3.10984		Chr24	46884601	46888100	3499	16.6667	Chr24	46885279	46907902
Chr11	49068601	49073500	4899	18.9655	Chr11	49070190	49071859	1669		ENSBTAG00000039981	1669	100		Chr3	91886901	92409800	522899	9.67742	Chr3	92240452	92240558	106	RF00026	ENSBTAG00000042509	106	100		Chr11	10611301	10614100	2799	31.5789	Chr11	10546064	10646706	100642	TET3	ENSBTAG00000022381	2799	2.78115		Chr11	78885101	78891400	6299	16.6667	Chr11	78889151	78907349
Chr8	17361401	17365600	4199	18.9655	Chr8	17323316	17393937	70621	CAAP1	ENSBTAG00000001223	4199	5.94582		Chr3	91886901	92409800	522899	9.67742	Chr3	92023811	92054136	30325	LEXM	ENSBTAG00000017145	30325	100		Chr6	25633301	25636100	2799	31.5789	Chr6	25578634	25700215	121581	EMCN	ENSBTAG00000034206	2799	2.30217		Chr16	3378901	3381000	2099	16.6667	Chr16	3367787	3384777
Chr2	53603901	53617200	13299	18.9655	Chr2	53065587	53732838	667251	ARHGAP15	ENSBTAG00000032289	13299	1.9931		Chr3	91886901	92409800	522899	9.67742	Chr3	92059023	92083335	24312	TTC22	ENSBTAG00000017132	24312	100		Chr17	62347601	62352500	4899	31.5789	Chr17	62352245	62363636	11391	TBX3	ENSBTAG00000021706	255	2.23861		Chr13	78064001	78066100	2099	16.6667	Chr13	78054502	78071705
Chr2	436101	441000	4899	18.9655	Chr2	347042	598104	251062	OCA2	ENSBTAG00000009831	4899	1.95131		Chr3	91886901	92409800	522899	9.67742	Chr3	92106927	92132082	25155	TTC4	ENSBTAG00000015931	25155	100		Chr18	18246901	18254600	7699	31.5789	Chr18	18041277	18392207	350930	ZNF423	ENSBTAG00000017397	7699	2.19388		Chr24	42093101	42096600	3499	16.6667	Chr24	42093001	42121847
Chr10	40254201	40263300	9099	18.9655	Chr10	39914871	40445335	530464	MDGA2	ENSBTAG00000005697	9099	1.71529		Chr3	91886901	92409800	522899	9.67742	Chr3	92245963	92260622	14659	FAM151A	ENSBTAG00000019801	14659	100		Chr18	17084901	17087000	2099	31.5789	Chr18	17033279	17085940	52661	N4BP1	ENSBTAG00000019938	1039	1.973		Chr25	27850901	27854400	3499	16.6667	Chr25	27839178	27868803
Chr24	31095401	31101000	5599	18.9655	Chr24	31020509	31096441	75932	SS18	ENSBTAG00000011531	1040	1.36965		Chr3	91886901	92409800	522899	9.67742	Chr3	91981619	92014282	32663	DHCR24	ENSBTAG00000004688	32663	100		Chr10	9903601	9907100	3499	31.5789	Chr10	9789137	9974919	185782	ARSB	ENSBTAG00000008341	3499	1.88339		Chr4	113068901	113071700	2799	16.6667	Chr4	113049658	113071436
Chr4	23655101	23658600	3499	18.9655	Chr4	23499626	23891236	391610	AGMO	ENSBTAG00000034154	3499	0.893491		Chr3	91886901	92409800	522899	9.67742	Chr3	92136670	92190804	54134		ENSBTAG00000030623	54134	100		Chr10	9949801	9953300	3499	31.5789	Chr10	9789137	9974919	185782	ARSB	ENSBTAG00000008341	3499	1.88339		Chr8	105004901	105007700	2799	16.6667	Chr8	105006306	105018465
Chr2	53593401	53599000	5599	18.9655	Chr2	53065587	53732838	667251	ARHGAP15	ENSBTAG00000032289	5599	0.839115		Chr3	91886901	92409800	522899	9.67742	Chr3	92136706	92165969	29263	MROH7	ENSBTAG00000044141	29263	100		Chr3	101750601	101752700	2099	31.5789	Chr3	101644781	101756554	111773	EIF2B3	ENSBTAG00000019010	2099	1.87791		Chr4	120152201	120160600	8399	16.6667	Chr4	120133801	120207828
Chr8	28870101	28886200	16099	18.9655	Chr8	28844228	28883015	38787	PSIP1	ENSBTAG00000007872	12914	33.2947		Chr3	91886901	92409800	522899	9.67742	Chr3	92260763	92309036	48273	ACOT11	ENSBTAG00000039686	48273	100		Chr23	15801101	15803900	2799	31.5789	Chr23	15803546	15823240	19694	TAF8	ENSBTAG00000011339	354	1.7975		Chr8	60805501	60807600	2099	16.6667	Chr8	60797959	60816816
Chr2	98295401	98303100	7699	18.9655	Chr2	98279695	98378538	98843	KANSL1L	ENSBTAG00000021600	7699	7.78912		Chr15	25530401	25536700	6299	9.67742	Chr15	25536648	25536760	112	RF00334	ENSBTAG00000044938	52	46.4286		Chr15	77278601	77281400	2799	31.5789	Chr15	77265141	77435816	170675	AMBRA1	ENSBTAG00000004282	2799	1.63996		Chr15	28420001	28422800	2799	16.6667	Chr15	28400714	28422342
Chr8	61832401	61850600	18199	18.9655	Chr8	61611661	61875340	263679	ZCCHC7	ENSBTAG00000025859	18199	6.90195		Chr21	34220201	34228600	8399	9.67742	Chr21	34205438	34230892	25454	SCAMP2	ENSBTAG00000005844	8399	32.9968		Chr17	47060301	47063100	2799	31.5789	Chr17	47028031	47202358	174327	ADGRD1	ENSBTAG00000013848	2799	1.6056		Chr28	44248401	44251200	2799	16.6667	Chr28	44224198	44251162
Chr1	72151801	72157400	5599	18.9655	Chr1	72122240	72297319	175079	DLG1	ENSBTAG00000020378	5599	3.19798		Chr19	48523301	48531000	7699	9.67742	Chr19	48516498	48543240	26742	DCAF7	ENSBTAG00000003500	7699	28.7899		Chr3	92745101	92747900	2799	31.5789	Chr3	92701749	92745663	43914	TCEANC2	ENSBTAG00000009527	562	1.27977		Chr1	143508401	143511900	3499	16.6667	Chr1	143509232	143535444
Chr2	35173601	35179200	5599	18.9655	Chr2	35076260	35186366	110106	PSMD14	ENSBTAG00000021691	5599	5.0851		Chr18	63869401	63872900	3499	9.67742	Chr18	63871806	63894090	22284	ZNF667	ENSBTAG00000000803	1094	4.90935		Chr3	102111101	102114600	3499	31.5789	Chr3	101957666	102232064	274398	RNF220	ENSBTAG00000012355	3499	1.27516		Chr24	681101	683200	2099	16.6667	Chr24	680619	701258
Chr8	85467201	85488900	21699	18.7739	Chr8	85477017	85479293	2276	OMD	ENSBTAG00000011836	2276	100		Chr3	15839601	15843100	3499	9.67742	Chr3	15781068	15948350	167282	KCNN3	ENSBTAG00000018249	3499	2.09168		Chr18	38324301	38327100	2799	31.5789	Chr18	38325141	38491680	166539	ZFHX3	ENSBTAG00000014636	1959	1.1763		Chr17	55725601	55729100	3499	16.6667	Chr17	55727012	55747669
Chr8	85467201	85488900	21699	18.7739	Chr8	85453019	85468721	15702	OGN	ENSBTAG00000011824	1520	9.6803		Chr10	22506401	22516900	10499	9.67742	Chr10	22106909	23304334	1197425		ENSBTAG00000000432	10499	0.876798		Chr25	28005601	28007700	2099	31.5789	Chr25	27995066	28005720	10654	SUMF2	ENSBTAG00000008190	119	1.11695		Chr28	46155201	46158000	2799	16.6667	Chr28	46147260	46156093
Chr4	29202601	29209600	6999	18.6207	Chr4	29124581	29216280	91699	ITGB8	ENSBTAG00000003709	6999	7.63258		Chr15	1853601	1865500	11899	9.67742	Chr15	1855686	1856617	931		ENSBTAG00000047187	931	100		Chr29	25222401	25225200	2799	31.5789	Chr29	25049904	25356586	306682	NAV2	ENSBTAG00000018431	2799	0.912672		Chr2	71129801	71133300	3499	16.6667	Chr2	71099131	71134074
Chr1	117166701	117173700	6999	18.6207	Chr1	117142489	117168355	25866		ENSBTAG00000013378	1654	6.39449		Chr23	28088201	28092400	4199	9.67742	Chr23	28088456	28089722	1266	IER3	ENSBTAG00000011358	1266	100		Chr3	40448101	40450200	2099	31.5789	Chr3	40448699	40682012	233313	COL11A1	ENSBTAG00000021217	1501	0.643342		Chr20	9074801	9077600	2799	16.6667	Chr20	9075831	9094324
Chr10	59891301	59896200	4899	18.6207	Chr10	59853461	59943298	89837	TRPM7	ENSBTAG00000031165	4899	5.45321		Chr27	24801701	24804500	2799	9.67742	Chr27	24801788	24804337	2549		ENSBTAG00000006562	2549	100		Chr5	57880201	57884400	4199	30.7018	Chr5	57874054	57898519	24465	ITGA7	ENSBTAG00000012897	4199	17.1633		Chr7	15325101	15327200	2099	16.6667	Chr7	15324727	15346774
Chr21	2354101	2367400	13299	18.6207	Chr21	2346814	2410193	63379	UBE3A	ENSBTAG00000002487	13299	20.9833		Chr4	108487401	108495800	8399	9.67742	Chr4	108488052	108493401	5349	NOBOX	ENSBTAG00000009832	5349	100		Chr7	18963701	18967900	4199	30.5263	Chr7	18960639	18964880	4241		ENSBTAG00000013834	1179	27.8		Chr6	23060101	23062900	2799	16.6667	Chr6	23047057	23077431
Chr26	37121001	37136400	15399	18.4953	Chr26	37073738	37131447	57709	CCDC172	ENSBTAG00000032299	10446	18.1012		Chr5	33338201	33342400	4199	9.67742	Chr5	33340318	33341883	1565	AMIGO2	ENSBTAG00000002025	1565	100		Chr7	18963701	18967900	4199	30.5263	Chr7	18967189	18970399	3210	TRIP10	ENSBTAG00000047424	711	22.1495		Chr4	43682801	43684900	2099	16.6667	Chr4	43684551	43688401
Chr1	66000201	66011400	11199	18.3908	Chr1	65992475	66037857	45382	RABL3	ENSBTAG00000015898	11199	24.6772		Chr5	58463301	58466100	2799	9.67742	Chr5	58463855	58464790	935		ENSBTAG00000021460	935	100		Chr10	15165501	15171800	6299	29.8246	Chr10	15103981	15196986	93005	ITGA11	ENSBTAG00000008380	6299	6.77275		Chr16	29831201	29833300	2099	16.6667	Chr16	29832591	29840787
Chr8	53624201	53636100	11899	18.3908	Chr8	53587372	53632760	45388		ENSBTAG00000047788	8559	18.8574		Chr21	48843901	48846700	2799	9.67742	Chr21	48843729	48845622	1893	CLEC14A	ENSBTAG00000006130	1721	90.9139		Chr18	26368301	26383000	14699	29.2398	Chr18	26369830	26383749	13919	NDRG4	ENSBTAG00000003894	13170	94.6189		Chr1	147690201	147693700	3499	16.6667	Chr1	147665788	147706423
Chr6	90087201	90101200	13999	18.3908	Chr6	89935677	90102798	167121	ANKRD17	ENSBTAG00000004912	13999	8.37657		Chr8	91627201	91634900	7699	9.67742	Chr8	91626225	91635220	8995	CDK20	ENSBTAG00000015171	7699	85.592		Chr8	104333601	104337100	3499	28.9474	Chr8	104331800	104334927	3127	HDHD3	ENSBTAG00000000250	1326	42.4049		Chr12	32356801	32359600	2799	16.6667	Chr12	32352254	32357227
Chr9	32479301	32483500	4199	18.3908	Chr9	32425508	32497610	72102	FAM184A	ENSBTAG00000015467	4199	5.82369		Chr5	99777301	99782900	5599	9.67742	Chr5	99775091	99779613	4522		ENSBTAG00000014154	2312	51.1278		Chr11	95514301	95519900	5599	28.9474	Chr11	95514365	95538847	24482	NR5A1	ENSBTAG00000009017	5535	22.6084		Chr13	73444001	73446100	2099	16.6667	Chr13	73436661	73461337
Chr16	62682201	62689200	6999	18.3908	Chr16	62641890	62772808	130918	CEP350	ENSBTAG00000008082	6999	5.34609		Chr4	77411601	77414400	2799	9.67742	Chr4	77409433	77413143	3710	PPIA	ENSBTAG00000012003	1542	41.5633		Chr29	28697201	28700700	3499	28.9474	Chr29	28699641	28717748	18107	ROBO3	ENSBTAG00000004355	1059	5.84857		Chr13	63847001	63849800	2799	16.6667	Chr13	63817040	63849782
Chr20	53767701	53772600	4899	18.3908	Chr20	53409876	54014021	604145	CDH18	ENSBTAG00000037844	4899	0.810898		Chr19	26730901	26733700	2799	9.67742	Chr19	26730162	26737179	7017	RPAIN	ENSBTAG00000025149	2799	39.8888		Chr21	59826901	59831100	4199	28.0702	Chr21	59822520	59830426	7906	SERPINA3-1	ENSBTAG00000046540	3525	44.5864		Chr28	35343701	35347200	3499	16.6667	Chr28	35318690	35360793
Chr2	62038901	62048700	9799	18.1034	Chr2	61969459	62130680	161221	R3HDM1	ENSBTAG00000013302	9799	6.07799		Chr1	155008001	155010800	2799	9.67742	Chr1	155004507	155009732	5225	DPH3	ENSBTAG00000003916	1731	33.1292		Chr23	42546701	42550200	3499	28.0702	Chr23	42547988	42567105	19117	MCUR1	ENSBTAG00000001475	2212	11.5709		Chr13	44213401	44215500	2099	16.6667	Chr13	44203636	44214277
Chr11	61278001	61287100	9099	18.1034	Chr11	61117376	61472058	354682	EHBP1	ENSBTAG00000044173	9099	2.5654		Chr13	72863701	72869300	5599	9.67742	Chr13	72864074	72883520	19446	SGK2	ENSBTAG00000021033	5226	26.8744		Chr17	49333901	49338800	4899	28.0702	Chr17	49336515	49365143	28628	SLC15A4	ENSBTAG00000009167	2285	7.9817		Chr1	140912801	140915600	2799	16.6667	Chr1	140906955	140913324
Chr16	6056401	6064800	8399	18.1034	Chr16	6052925	6122550	69625	CFH	ENSBTAG00000039995	8399	12.0632		Chr6	7173601	7188300	14699	9.67742	Chr6	7151718	7207800	56082	USP53	ENSBTAG00000010350	14699	26.2098		Chr15	35445201	35448700	3499	28.0702	Chr15	35409567	35496594	87027	OTOG	ENSBTAG00000000987	3499	4.02059		Chr13	67003301	67006100	2799	16.6667	Chr13	66985878	67004791
Chr14	62806801	62820100	13299	18.1034	Chr14	62538089	62859341	321252	RIMS2	ENSBTAG00000003827	13299	4.13974		Chr1	71406301	71410500	4199	9.67742	Chr1	71396754	71409483	12729	ZDHHC19	ENSBTAG00000021515	3182	24.998		Chr21	14561401	14563500	2099	26.3158	Chr21	14561844	14562829	985		ENSBTAG00000022990	985	100		Chr28	44237901	44240000	2099	16.6667	Chr28	44224198	44251162
Chr9	85047201	85050700	3499	18.1034	Chr9	85020551	85218212	197661	ADGB	ENSBTAG00000016844	3499	1.7702		Chr13	49558601	49561400	2799	9.67742	Chr13	49550050	49561303	11253	BMP2	ENSBTAG00000005111	2702	24.0114		Chr23	31636501	31639300	2799	26.3158	Chr23	31636947	31637588	641	HIST1H1C	ENSBTAG00000011677	641	100		Chr1	148292201	148294300	2099	16.6667	Chr1	148266955	148295000
Chr8	61776401	61780600	4199	18.1034	Chr8	61611661	61875340	263679	ZCCHC7	ENSBTAG00000025859	4199	1.59247		Chr23	28088201	28092400	4199	9.67742	Chr23	28090029	28100113	10084	FLOT1	ENSBTAG00000009960	2371	23.5125		Chr6	71278201	71280300	2099	26.3158	Chr6	71279032	71280632	1600	GSX2	ENSBTAG00000045812	1268	79.25		Chr24	41985301	41988100	2799	16.6667	Chr24	41986506	42008147
Chr28	4356101	4359600	3499	18.1034	Chr28	4121685	4483004	361319		ENSBTAG00000025021	3499	0.968396		Chr22	16882601	16887500	4899	9.67742	Chr22	16873474	16885025	11551	IL17RC	ENSBTAG00000033669	2424	20.9852		Chr21	55965701	55967800	2099	26.3158	Chr21	55966632	55968362	1730	SERF2	ENSBTAG00000047694	1168	67.5145		Chr1	136619701	136623900	4199	16.6667	Chr1	136573249	136630809
Chr16	63450801	63459900	9099	18.1034	Chr16	63299970	63502107	202137	XPR1	ENSBTAG00000009169	9099	4.5014		Chr2	129373301	129381700	8399	9.67742	Chr2	129351698	129378160	26462	IL22RA1	ENSBTAG00000001100	4859	18.3622		Chr29	41711601	41713700	2099	26.3158	Chr29	41710701	41713352	2651	LRRN4CL	ENSBTAG00000010484	1751	66.0505		Chr10	43574301	43576400	2099	16.6667	Chr10	43571065	43599997
Chr28	41168401	41515600	347199	18.0371	Chr28	41329055	41329149	94	bta-mir-346	ENSBTAG00000029842	94	100		Chr13	29831901	29836100	4199	9.67742	Chr13	29813365	29835882	22517	SUV39H2	ENSBTAG00000010210	3981	17.68		Chr13	74193701	74196500	2799	26.3158	Chr13	74191215	74196365	5150	KCNS1	ENSBTAG00000008870	2664	51.7282		Chr24	34573001	34575100	2099	16.6667	Chr24	34549658	34579148
Chr28	41168401	41515600	347199	18.0371	Chr28	41498833	41498922	89	RF00026	ENSBTAG00000045482	89	100		Chr20	6746601	6751500	4899	9.67742	Chr20	6721327	6753670	32343	HEXB	ENSBTAG00000015512	4899	15.147		Chr11	95853101	95855900	2799	26.3158	Chr11	95850116	95854734	4618	RPL35	ENSBTAG00000003205	1633	35.3616		Chr24	62129201	62132000	2799	16.6667	Chr24	62118339	62157966
Chr28	41168401	41515600	347199	18.0371	Chr28	41492640	41565133	72493	WAPL	ENSBTAG00000012213	22960	31.672		Chr15	1853601	1865500	11899	9.67742	Chr15	1802549	1889711	87162	KBTBD3	ENSBTAG00000005392	11899	13.6516		Chr18	34734001	34737500	3499	26.3158	Chr18	34733118	34743031	9913	CDH16	ENSBTAG00000009585	3499	35.2971		Chr13	65396101	65398900	2799	16.6667	Chr13	65366076	65405852
Chr9	53238501	53250400	11899	17.931	Chr9	53228694	53352386	123692	MMS22L	ENSBTAG00000000629	11899	9.61986		Chr13	66361401	66363500	2099	9.67742	Chr13	66362562	66369978	7416	RAB5IF	ENSBTAG00000021805	938	12.6483		Chr25	27764801	27767600	2799	26.3158	Chr25	27760811	27766954	6143	TGFB1I1	ENSBTAG00000002391	2153	35.048		Chr13	62214601	62218800	4199	16.6667	Chr13	62165598	62218184
Chr10	43565901	43573600	7699	17.931	Chr10	43571065	43599997	28932	SAV1	ENSBTAG00000001539	2535	8.76192		Chr22	16882601	16887500	4899	9.67742	Chr22	16886273	16896124	9851	IL17RE	ENSBTAG00000010833	1227	12.4556		Chr26	14450801	14453600	2799	26.3158	Chr26	14447529	14455537	8008	CYP26C1	ENSBTAG00000039973	2799	34.9525		Chr3	8380401	8382500	2099	16.6667	Chr3	8381806	8392000
Chr26	24024701	24030300	5599	17.931	Chr26	23983206	24080557	97351	NT5C2	ENSBTAG00000012858	5599	5.75135		Chr1	123054401	123070500	16099	9.67742	Chr1	123009129	123060090	50961	PLSCR1	ENSBTAG00000031306	5689	11.1634		Chr2	121634101	121636900	2799	26.3158	Chr2	121636112	121638403	2291	FNDC5	ENSBTAG00000002184	788	34.3955		Chr1	155404901	155407700	2799	16.6667	Chr1	155383458	155406442
Chr10	43565901	43573600	7699	17.931	Chr10	43495561	43569743	74182	ATL1	ENSBTAG00000014312	3842	5.17915		Chr27	14102201	14105000	2799	9.67742	Chr27	14084622	14110610	25988	CASP3	ENSBTAG00000015874	2799	10.7704		Chr22	52703701	52707900	4199	26.3158	Chr22	52696727	52708951	12224	ELP6	ENSBTAG00000011478	4199	34.3505		Chr10	35312901	35315000	2099	16.6667	Chr10	35314025	35329297
Chr1	70378701	70383600	4899	17.931	Chr1	70287257	70382437	95180	ZNF148	ENSBTAG00000040031	3736	3.92519		Chr19	36689801	36694700	4899	9.67742	Chr19	36676547	36724513	47966	ABCC3	ENSBTAG00000020070	4899	10.2135		Chr21	30879801	30899400	19599	26.3158	Chr21	30835151	30897314	62163	ADAMTS7	ENSBTAG00000001396	17513	28.1727		Chr8	90265001	90267100	2099	16.6667	Chr8	90264887	90298568
Chr20	29354501	29373400	18899	17.931	Chr20	29121455	29566631	445176	HCN1	ENSBTAG00000043948	18899	4.24529		Chr4	49036401	49039200	2799	9.67742	Chr4	49037768	49052388	14620	CBLL1	ENSBTAG00000018348	1432	9.7948		Chr7	41757801	41759900	2099	26.3158	Chr7	41751572	41760057	8485	TRIM41	ENSBTAG00000019646	2099	24.7378		Chr9	39923101	39925200	2099	16.6667	Chr9	39903108	39924416
Chr2	85780801	85786400	5599	17.8161	Chr2	85760492	85792738	32246	GTF3C3	ENSBTAG00000007779	5599	17.3634		Chr4	77191801	77198800	6999	9.67742	Chr4	77171037	77193849	22812	RAMP3	ENSBTAG00000020704	2048	8.97773		Chr17	62359501	62362300	2799	26.3158	Chr17	62352245	62363636	11391	TBX3	ENSBTAG00000021706	2799	24.572		Chr15	20801201	20803300	2099	16.6667	Chr15	20772023	20807753
Chr14	67791501	67797100	5599	17.8161	Chr14	67677676	67987801	310125	STK3	ENSBTAG00000026234	5599	1.8054		Chr4	115948701	115952900	4199	9.67742	Chr4	115901833	115951987	50154		ENSBTAG00000008032	3286	6.55182		Chr21	60999401	61001500	2099	26.3158	Chr21	60994032	61003302	9270	SERPINA3-8	ENSBTAG00000007041	2099	22.6429		Chr24	37522101	37525600	3499	16.6667	Chr24	37496731	37556313
Chr1	66454501	66462200	7699	17.6724	Chr1	66213612	66537723	324111	STXBP5L	ENSBTAG00000001918	7699	2.37542		Chr8	63296101	63298900	2799	9.67742	Chr8	63271189	63297828	26639	TSTD2	ENSBTAG00000014722	1727	6.48298		Chr3	16079001	16081800	2799	26.3158	Chr3	16080089	16088325	8236	UBE2Q1	ENSBTAG00000007515	1711	20.7746		Chr8	1038801	1041600	2799	16.6667	Chr8	1025434	1073248
Chr11	11656401	11659900	3499	17.2414	Chr11	11618055	12337148	719093	EXOC6B	ENSBTAG00000020799	3499	0.486585		Chr18	63750401	63754600	4199	9.67742	Chr18	63754418	63757389	2971		ENSBTAG00000039081	182	6.12588		Chr7	40221301	40224100	2799	26.3158	Chr7	40214182	40227956	13774	RGS14	ENSBTAG00000008497	2799	20.3209		Chr28	28328301	28330400	2099	16.6667	Chr28	28304694	28329730
Chr11	43633101	43643600	10499	17.2414	Chr11	43608812	43640302	31490	PEX13	ENSBTAG00000005257	7201	22.8676		Chr24	54152701	54155500	2799	9.67742	Chr24	54154068	54178071	24003	POLI	ENSBTAG00000009129	1432	5.96592		Chr15	31320101	31323600	3499	26.3158	Chr15	31312383	31330638	18255	OAF	ENSBTAG00000021338	3499	19.1674		Chr9	96437601	96441100	3499	16.6667	Chr9	96420871	96483011
Chr11	38187801	38196900	9099	17.2414	Chr11	38161134	38200964	39830	PNPT1	ENSBTAG00000008909	9099	22.8446		Chr17	54772201	54777100	4899	9.67742	Chr17	54716441	54799043	82602	PITPNM2	ENSBTAG00000001597	4899	5.93085		Chr19	25163601	25169900	6299	26.3158	Chr19	25163841	25198117	34276	ATP2A3	ENSBTAG00000014806	6059	17.6771		Chr8	9867901	9870000	2099	16.6667	Chr8	9832644	9870025
Chr4	69587701	69602400	14699	17.2414	Chr4	69580421	69753788	173367	SKAP2	ENSBTAG00000005650	14699	8.47855		Chr21	70060901	70066500	5599	9.67742	Chr21	69982291	70077426	95135	PPP1R13B	ENSBTAG00000003559	5599	5.88532		Chr19	39064201	39066300	2099	26.3158	Chr19	39056971	39069122	12151	NFE2L1	ENSBTAG00000013653	2099	17.2743		Chr4	52206701	52208800	2099	16.6667	Chr4	52173110	52208687
Chr13	30618001	30624300	6299	17.2414	Chr13	30604489	30684245	79756	MINDY3	ENSBTAG00000010387	6299	7.89784		Chr3	59757601	59760400	2799	9.67742	Chr3	59718345	59768584	50239	SPATA1	ENSBTAG00000020010	2799	5.57137		Chr17	25491901	25495400	3499	26.3158	Chr17	25474596	25495147	20551	PCDH10	ENSBTAG00000019977	3246	15.7949		Chr21	5827501	5829600	2099	16.6667	Chr21	5795677	5833339
Chr3	70934501	70942200	7699	17.2414	Chr3	70887242	70997136	109894	LRRIQ3	ENSBTAG00000019401	7699	7.00584		Chr9	53987501	53990300	2799	9.67742	Chr9	53977189	54030371	53182	FHL5	ENSBTAG00000001803	2799	5.26306		Chr10	21646801	21649600	2799	26.3158	Chr10	21640079	21648058	7979	CDH24	ENSBTAG00000011349	1257	15.7539		Chr28	13610101	13612900	2799	16.6667	Chr28	13562993	13615888
Chr26	13117301	13121500	4199	17.2414	Chr26	13062904	13133852	70948	HECTD2	ENSBTAG00000011651	4199	5.91842		Chr11	21198801	21201600	2799	9.67742	Chr11	21164551	21219513	54962	DHX57	ENSBTAG00000014679	2799	5.09261		Chr25	21585901	21588700	2799	26.3158	Chr25	21587069	21597613	10544	PLK1	ENSBTAG00000014453	1631	15.4685		Chr1	154398301	154400400	2099	16.6667	Chr1	154375851	154416952
Chr4	85639401	85645000	5599	17.2414	Chr4	85436727	86002071	565344	KCND2	ENSBTAG00000032077	5599	0.99037		Chr5	24983701	24988600	4899	9.67742	Chr5	24928042	25025876	97834	FGD6	ENSBTAG00000014030	4899	5.00746		Chr29	33690301	33693800	3499	26.3158	Chr29	33680586	33703975	23389	IGSF9B	ENSBTAG00000014224	3499	14.96		Chr22	51333801	51337300	3499	16.6667	Chr22	51335299	51374742
Chr3	95442201	95453400	11199	17.2414	Chr3	95389092	95528688	139596	EPS15	ENSBTAG00000005542	11199	8.02244		Chr19	24447501	24450300	2799	9.67742	Chr19	24395974	24452796	56822	RAP1GAP2	ENSBTAG00000020000	2799	4.92591		Chr23	42799401	42801500	2099	26.3158	Chr23	42795776	42800011	4235	NOL7	ENSBTAG00000021554	610	14.4038		Chr14	44969401	44972200	2799	16.6667	Chr14	44969002	45027081
Chr1	42090301	42096600	6299	17.2414	Chr1	42095389	42096366	977		ENSBTAG00000022908	977	100		Chr27	6651401	6653500	2099	9.67742	Chr27	6625352	6673110	47758	WDR17	ENSBTAG00000014135	2099	4.39508		Chr7	18970001	18972100	2099	26.3158	Chr7	18971342	18976633	5291	GPR108	ENSBTAG00000017291	758	14.3262		Chr20	10199001	10201800	2799	16.6667	Chr20	10154909	10201157
Chr23	10491601	11134200	642599	17.2414	Chr23	10574088	10576698	2610		ENSBTAG00000045551	2610	100		Chr19	24110801	24113600	2799	9.67742	Chr19	24088805	24158415	69610	PAFAH1B1	ENSBTAG00000016806	2799	4.02097		Chr5	57516201	57518300	2099	26.3158	Chr5	57504094	57518152	14058	ESYT1	ENSBTAG00000009543	1951	13.8782		Chr20	41386101	41388900	2799	16.6667	Chr20	41377205	41443084
Chr23	10491601	11134200	642599	17.2414	Chr23	10581541	10581646	105	RF00026	ENSBTAG00000043057	105	100		Chr10	101293501	101296300	2799	9.67742	Chr10	101237134	101308928	71794	PTPN21	ENSBTAG00000018596	2799	3.89865		Chr19	11867101	11870600	3499	26.3158	Chr19	11865527	11891936	26409	TBX4	ENSBTAG00000009968	3499	13.2493		Chr24	46751601	46755100	3499	16.6667	Chr24	46727020	46815494
Chr23	10491601	11134200	642599	17.2414	Chr23	10627244	10628260	1016		ENSBTAG00000010730	1016	100		Chr6	26401201	26403300	2099	9.67742	Chr6	26376148	26433473	57325	MTTP	ENSBTAG00000011944	2099	3.66158		Chr11	46760701	46762800	2099	26.3158	Chr11	46753578	46769867	16289	PSD4	ENSBTAG00000019072	2099	12.886		Chr8	84578901	84581000	2099	16.6667	Chr8	84579583	84615685
Chr23	10491601	11134200	642599	17.2414	Chr23	11051544	11055416	3872	PIM1	ENSBTAG00000000396	3872	100		Chr1	2391901	2394700	2799	9.67742	Chr1	2382873	2459950	77077	URB1	ENSBTAG00000012412	2799	3.63143		Chr6	104673101	104676600	3499	26.3158	Chr6	104673701	104696495	22794	WFS1	ENSBTAG00000046671	2899	12.7183		Chr4	77457801	77460600	2799	16.6667	Chr4	77458516	77512436
Chr23	10491601	11134200	642599	17.2414	Chr23	11060139	11060210	71	RF01169	ENSBTAG00000044331	71	100		Chr7	6405001	6409200	4199	9.67742	Chr7	6408552	6427823	19271	CHERP	ENSBTAG00000005289	648	3.36257		Chr7	18970001	18972100	2099	26.3158	Chr7	18967189	18970399	3210	TRIP10	ENSBTAG00000047424	398	12.3988		Chr7	63219101	63221900	2799	16.6667	Chr7	63190542	63267311
Chr23	10491601	11134200	642599	17.2414	Chr23	11130056	11130306	250	RF00100	ENSBTAG00000044283	250	100		Chr13	57220801	57223600	2799	9.67742	Chr13	57207491	57293850	86359	PHACTR3	ENSBTAG00000015080	2799	3.24112		Chr11	87993501	87996300	2799	26.3158	Chr11	87994386	88010369	15983	ITGB1BP1	ENSBTAG00000013063	1914	11.9752		Chr1	154092401	154095200	2799	16.6667	Chr1	154024457	154103515
Chr23	10491601	11134200	642599	17.2414	Chr23	10528444	10544184	15740	RPS4Y1	ENSBTAG00000025617	15740	100		Chr3	42548801	42551600	2799	9.67742	Chr3	42465567	42559234	93667	SLC30A7	ENSBTAG00000019027	2799	2.98825		Chr18	25806201	25809700	3499	26.3158	Chr18	25804882	25834760	29878	KIFC3	ENSBTAG00000007181	3499	11.711		Chr1	1495201	1497300	2099	16.6667	Chr1	1467704	1496151
Chr23	10491601	11134200	642599	17.2414	Chr23	10560499	10568780	8281	CDKN1A	ENSBTAG00000008353	8281	100		Chr16	56590101	56592200	2099	9.67742	Chr16	56552275	56623120	70845	KLHL20	ENSBTAG00000024485	2099	2.96281		Chr7	23456301	23459100	2799	26.3158	Chr7	23443528	23457942	14414	PDLIM4	ENSBTAG00000015426	1641	11.3848		Chr9	77238701	77240800	2099	16.6667	Chr9	77233382	77296724
Chr23	10491601	11134200	642599	17.2414	Chr23	10632882	10734550	101668	CPNE5	ENSBTAG00000007514	101668	100		Chr20	33466301	33468400	2099	9.67742	Chr20	33456349	33528569	72220	MROH2B	ENSBTAG00000001997	2099	2.9064		Chr26	16025101	16034200	9099	26.3158	Chr26	16030292	16065395	35103	CYP2C87	ENSBTAG00000037795	3908	11.133		Chr13	78680701	78682800	2099	16.6667	Chr13	78628908	78698768
Chr23	10491601	11134200	642599	17.2414	Chr23	10748954	10769296	20342	PPIL1	ENSBTAG00000002376	20342	100		Chr24	26396301	26398400	2099	9.67742	Chr24	26396992	26448151	51159	DSC3	ENSBTAG00000015238	1408	2.7522		Chr5	82467001	82469800	2799	26.3158	Chr5	82452437	82468701	16264	KLHL42	ENSBTAG00000006372	1700	10.4525		Chr5	29864101	29866900	2799	16.6667	Chr5	29804689	29898282
Chr23	10491601	11134200	642599	17.2414	Chr23	10773265	10809544	36279	C23H6orf89	ENSBTAG00000002393	36279	100		Chr5	77408801	77410900	2099	9.67742	Chr5	77370781	77452340	81559	PKP2	ENSBTAG00000002651	2099	2.5736		Chr25	33266801	33268900	2099	26.3158	Chr25	33267458	33282335	14877	NCF1	ENSBTAG00000003305	1442	9.69281		Chr8	7999601	8003100	3499	16.6667	Chr8	7983901	8000085
Chr23	10491601	11134200	642599	17.2414	Chr23	10836790	10848749	11959	PI16	ENSBTAG00000002092	11959	100		Chr8	63296101	63298900	2799	9.67742	Chr8	63298019	63335301	37282	NCBP1	ENSBTAG00000009732	881	2.36307		Chr18	25708901	25712400	3499	26.3158	Chr18	25685298	25722181	36883		ENSBTAG00000038141	3499	9.48676		Chr15	28459201	28461300	2099	16.6667	Chr15	28431028	28501993
Chr23	10491601	11134200	642599	17.2414	Chr23	10854192	10873802	19610	MTCH1	ENSBTAG00000033453	19610	100		Chr28	9477301	9480100	2799	9.67742	Chr28	9468535	9594388	125853	MTR	ENSBTAG00000012251	2799	2.22402		Chr19	17633701	17635800	2099	26.3158	Chr19	17622149	17634850	12701	TMEM98	ENSBTAG00000008913	1149	9.04653		Chr2	72375801	72377900	2099	16.6667	Chr2	72358249	72430777
Chr23	10491601	11134200	642599	17.2414	Chr23	10892083	10918349	26266	FGD2	ENSBTAG00000014172	26266	100		Chr24	62069001	62073200	4199	9.67742	Chr24	61914152	62105526	191374	BCL2	ENSBTAG00000019302	4199	2.19413		Chr26	24868901	24873100	4199	26.3158	Chr26	24848931	24896345	47414	COL17A1	ENSBTAG00000002430	4199	8.85603		Chr2	1849401	1851500	2099	16.6667	Chr2	1850107	1899289
Chr23	10491601	11134200	642599	17.2414	Chr23	11093689	11132861	39172		ENSBTAG00000045936	39172	100		Chr25	17393601	17396400	2799	9.67742	Chr25	17269948	17407207	137259	VPS35L	ENSBTAG00000019412	2799	2.03921		Chr7	63520101	63522900	2799	26.3158	Chr7	63496230	63532702	36472	PDGFRB	ENSBTAG00000002804	2799	7.67438		Chr20	9891001	9893100	2099	16.6667	Chr20	9843386	9919743
Chr23	10491601	11134200	642599	17.2414	Chr23	11109499	11132859	23360	TMEM217	ENSBTAG00000002369	23360	100		Chr6	81519901	81522700	2799	9.67742	Chr6	81511554	81653990	142436	TECRL	ENSBTAG00000024826	2799	1.96509		Chr29	17892701	17897600	4899	26.3158	Chr29	17893259	17949875	56616	USP35	ENSBTAG00000012944	4341	7.66744		Chr4	66784201	66787000	2799	16.6667	Chr4	66785266	66851245
Chr23	10491601	11134200	642599	17.2414	Chr23	10610918	10617305	6387		ENSBTAG00000010728	6387	100		Chr21	51797901	51804200	6299	9.67742	Chr21	51772760	52095083	322323	LRFN5	ENSBTAG00000003684	6299	1.95425		Chr15	31210901	31215100	4199	26.3158	Chr15	31213143	31240221	27078	TRIM29	ENSBTAG00000009419	1957	7.22727		Chr9	36916601	36919400	2799	16.6667	Chr9	36918529	36952928
Chr27	17500701	17504200	3499	17.2414	Chr27	17502164	17503078	914		ENSBTAG00000047159	914	100		Chr1	45077901	45082100	4199	9.67742	Chr1	45021274	45078993	57719	ZNF596	ENSBTAG00000004538	1092	1.89192		Chr11	3703701	3707200	3499	26.3158	Chr11	3686196	3736317	50121	INPP4A	ENSBTAG00000004814	3499	6.98111		Chr10	57847301	57849400	2099	16.6667	Chr10	57828793	57912139
Chr10	45705801	45709300	3499	17.2414	Chr10	45700243	45709247	9004	PCLAF	ENSBTAG00000039462	3446	38.2719		Chr11	95314101	95316200	2099	9.67742	Chr11	95314593	95400813	86220	NEK6	ENSBTAG00000019470	1607	1.86384		Chr19	36782201	36786400	4199	26.3158	Chr19	36731340	36792932	61592	CACNA1G	ENSBTAG00000009835	4199	6.81744		Chr13	70725901	70730800	4899	16.6667	Chr13	70727512	70859012
Chr21	45356501	45362100	5599	17.2414	Chr21	45354862	45371985	17123	EAPP	ENSBTAG00000003419	5599	32.6987		Chr24	31019101	31021900	2799	9.67742	Chr24	31020509	31096441	75932	SS18	ENSBTAG00000011531	1391	1.8319		Chr16	71432201	71435000	2799	26.3158	Chr16	71413974	71455068	41094	PROX1	ENSBTAG00000010978	2799	6.81121		Chr21	24509101	24511900	2799	16.6667	Chr21	24407756	24520671
Chr21	47298301	47302500	4199	17.2414	Chr21	47292474	47306417	13943	PAX9	ENSBTAG00000009186	4199	30.1155		Chr2	47425001	47427800	2799	9.67742	Chr2	47315201	47472004	156803	KIF5C	ENSBTAG00000018125	2799	1.78504		Chr16	62812401	62815200	2799	26.3158	Chr16	62804447	62845817	41370	QSOX1	ENSBTAG00000014191	2799	6.76577		Chr15	35452201	35454300	2099	16.6667	Chr15	35409567	35496594
Chr9	32810401	32815300	4899	17.2414	Chr9	32815161	32815684	523		ENSBTAG00000047280	139	26.5774		Chr28	25177601	25179700	2099	9.67742	Chr28	25073149	25191276	118127	TET1	ENSBTAG00000037756	2099	1.7769		Chr7	19023201	19026700	3499	26.3158	Chr7	18989689	19025591	35902	C3	ENSBTAG00000017280	2390	6.65701		Chr2	14749701	14752500	2799	16.6667	Chr2	14683868	14751322
Chr11	4317601	4320400	2799	17.2414	Chr11	4306683	4321375	14692	MRPL30	ENSBTAG00000038949	2799	19.0512		Chr21	7636301	7639100	2799	9.67742	Chr21	7602847	7763431	160584	TTC23	ENSBTAG00000011185	2799	1.74301		Chr6	113677201	113680700	3499	26.3158	Chr6	113647965	113701414	53449	BOD1L1	ENSBTAG00000004316	3499	6.54643		Chr9	73109401	73111500	2099	16.6667	Chr9	73110608	73149994
Chr4	11761401	11771200	9799	17.2414	Chr4	11735528	11787909	52381	CASD1	ENSBTAG00000009109	9799	18.7072		Chr24	43409801	43412600	2799	9.67742	Chr24	43323645	43488851	165206	SPIRE1	ENSBTAG00000010542	2799	1.69425		Chr18	2205701	2209200	3499	26.3158	Chr18	2183491	2237316	53825	FA2H	ENSBTAG00000012222	3499	6.5007		Chr2	131623101	131625900	2799	16.6667	Chr2	131624285	131696605
Chr9	87790501	87797500	6999	17.2414	Chr9	87759388	87798966	39578	TAB2	ENSBTAG00000013454	6999	17.6841		Chr8	69736801	69739600	2799	9.67742	Chr8	69738147	69829468	91321	XPO7	ENSBTAG00000047628	1453	1.59109		Chr14	23667701	23669800	2099	26.3158	Chr14	23651477	23668800	17323	LYPLA1	ENSBTAG00000004243	1099	6.34417		Chr13	72884701	72887500	2799	16.6667	Chr13	72886683	72924464
Chr3	86624301	86629200	4899	17.2414	Chr3	86609666	86640839	31173		ENSBTAG00000010033	4899	15.7155		Chr29	9039801	9043300	3499	9.67742	Chr29	8947352	9168579	221227	ME3	ENSBTAG00000000246	3499	1.58163		Chr22	6910401	6913200	2799	26.3158	Chr22	6894655	6942330	47675	CMTM7	ENSBTAG00000001712	2799	5.871		Chr13	48148801	48152300	3499	16.6667	Chr13	48086530	48150177
Chr1	137908401	137916800	8399	17.2414	Chr1	137902568	137957297	54729	NPHP3	ENSBTAG00000005769	8399	15.3465		Chr25	21027301	21029400	2099	9.67742	Chr25	20952034	21028465	76431	USP31	ENSBTAG00000011744	1164	1.52294		Chr22	12513201	12515300	2099	26.3158	Chr22	12480973	12515211	34238	TTC21A	ENSBTAG00000010477	2010	5.87067		Chr1	119191801	119194600	2799	16.6667	Chr1	119160737	119290651
Chr21	26569901	26576900	6999	17.2414	Chr21	26543823	26591580	47757	ZFAND6	ENSBTAG00000012321	6999	14.6554		Chr6	43715001	43717800	2799	9.67742	Chr6	43675600	43863550	187950	GBA3	ENSBTAG00000020363	2799	1.48923		Chr23	13059201	13061300	2099	26.3158	Chr23	13057053	13095621	38568	KCNK5	ENSBTAG00000011112	2099	5.44234		Chr13	82239501	82241600	2099	16.6667	Chr13	82162091	82259990
Chr11	70959701	70966000	6299	17.2414	Chr11	70961032	70997556	36524	PPP1CB	ENSBTAG00000012447	4968	13.602		Chr10	103681901	103684700	2799	9.67742	Chr10	103508678	103703817	195139	RPS6KA5	ENSBTAG00000010906	2799	1.43436		Chr7	23781801	23787400	5599	26.3158	Chr7	23779096	23882198	103102	ACSL6	ENSBTAG00000019708	5599	5.43054		Chr10	13237001	13239800	2799	16.6667	Chr10	13238265	13312611
Chr1	137969301	137973500	4199	17.2414	Chr1	137960492	137993315	32823	UBA5	ENSBTAG00000004495	4199	12.7929		Chr24	23738401	23741900	3499	9.67742	Chr24	23739299	23937898	198599	ASXL3	ENSBTAG00000047003	2601	1.30967		Chr18	25178301	25181100	2799	26.3158	Chr18	25126947	25184749	57802	NLRC5	ENSBTAG00000005413	2799	4.84239		Chr9	105041301	105044100	2799	16.6667	Chr9	104927415	105066196
Chr4	74936401	74942700	6299	17.2414	Chr4	74924048	74984056	60008	CFAP69	ENSBTAG00000003508	6299	10.4969		Chr1	43712901	43715000	2099	9.67742	Chr1	43541936	43717619	175683	COL8A1	ENSBTAG00000013662	2099	1.19477		Chr14	63766501	63769300	2799	26.3158	Chr14	63767802	63802407	34605	AZIN1	ENSBTAG00000007943	1498	4.32885		Chr2	43583401	43585500	2099	16.6667	Chr2	43543016	43584232
Chr2	14711201	14717500	6299	17.2414	Chr2	14683868	14751322	67454	ITPRID2	ENSBTAG00000000937	6299	9.33822		Chr28	15957201	15960000	2799	9.67742	Chr28	15818095	16073196	255101	ANK3	ENSBTAG00000019052	2799	1.09721		Chr18	36094801	36097600	2799	26.3158	Chr18	36095734	36140923	45189	CDH3	ENSBTAG00000033248	1866	4.12932		Chr12	72155301	72158100	2799	16.6667	Chr12	72065148	72204484
Chr4	9391201	9394700	3499	17.2414	Chr4	9375280	9415008	39728	KRIT1	ENSBTAG00000002750	3499	8.80739		Chr19	5512501	5514600	2099	9.67742	Chr19	5316762	5516685	199923		ENSBTAG00000016078	2099	1.0499		Chr5	108000201	108003000	2799	26.3158	Chr5	107937357	108009649	72292	NINJ2	ENSBTAG00000008554	2799	3.8718		Chr13	34890101	34892200	2099	16.6667	Chr13	34860211	34965895
Chr11	62914601	62918100	3499	17.2414	Chr11	62911414	62951512	40098	AFTPH	ENSBTAG00000009299	3499	8.72612		Chr2	103682601	103684700	2099	9.67742	Chr2	103520024	103720887	200863	ABCA12	ENSBTAG00000003472	2099	1.04499		Chr21	8230601	8232700	2099	26.3158	Chr21	8208822	8268093	59271	IGF1R	ENSBTAG00000021527	2099	3.54136		Chr8	76668201	76670300	2099	16.6667	Chr8	76668494	76759843
Chr27	19987101	19994100	6999	17.2414	Chr27	19976214	20056927	80713	MSR1	ENSBTAG00000002885	6999	8.67147		Chr5	33338201	33342400	4199	9.67742	Chr5	33189704	33339728	150024	PCED1B	ENSBTAG00000011838	1527	1.01784		Chr13	44951901	44954700	2799	26.3158	Chr13	44945068	44952151	7083	KLF6	ENSBTAG00000015188	250	3.52958		Chr28	26734401	26736500	2099	16.6667	Chr28	26665369	26735793
Chr20	23394701	23400300	5599	17.2414	Chr20	23379443	23444459	65016	DDX4	ENSBTAG00000008871	5599	8.61173		Chr6	58916201	58918300	2099	9.67742	Chr6	58848558	59065295	216737	TBC1D1	ENSBTAG00000013699	2099	0.968455		Chr14	70282101	70284200	2099	26.3158	Chr14	70236070	70303427	67357	PTDSS1	ENSBTAG00000013901	2099	3.11623		Chr15	22245301	22248800	3499	16.6667	Chr15	22246391	22372643
Chr8	29579201	29583400	4199	17.2414	Chr8	29553187	29609481	56294	ZDHHC21	ENSBTAG00000006197	4199	7.45905		Chr17	64642201	64644300	2099	9.67742	Chr17	64643561	64722444	78883	BICDL1	ENSBTAG00000003696	739	0.93683		Chr29	41711601	41713700	2099	26.3158	Chr29	41713367	41724760	11393	BSCL2	ENSBTAG00000002503	333	2.92285		Chr4	61078501	61082000	3499	16.6667	Chr4	60940663	61125662
Chr9	72717401	72723000	5599	17.2414	Chr9	72661136	72736460	75324	EYA4	ENSBTAG00000021970	5599	7.43322		Chr22	17445401	17447500	2099	9.67742	Chr22	17372630	17613438	240808	SRGAP3	ENSBTAG00000004685	2099	0.871649		Chr22	7711901	7714000	2099	26.3158	Chr22	7645493	7720326	74833	FBXL2	ENSBTAG00000003952	2099	2.80491		Chr22	54456501	54459300	2799	16.6667	Chr22	54368494	54518600
Chr4	19008501	19015500	6999	17.2414	Chr4	18997840	19093243	95403	PHF14	ENSBTAG00000011819	6999	7.33625		Chr2	34776001	34778100	2099	9.67742	Chr2	34572522	34826834	254312	SLC4A10	ENSBTAG00000015317	2099	0.825364		Chr26	35061601	35064400	2799	26.3158	Chr26	35050366	35166042	115676	AFAP1L2	ENSBTAG00000004895	2799	2.41969		Chr24	62043101	62046600	3499	16.6667	Chr24	61914152	62105526
Chr16	6073201	6078100	4899	17.2414	Chr16	6052925	6122550	69625	CFH	ENSBTAG00000039995	4899	7.03627		Chr7	25790101	25792200	2099	9.67742	Chr7	25612682	25879965	267283	ADAMTS19	ENSBTAG00000016145	2099	0.78531		Chr25	28100801	28102900	2099	26.3158	Chr25	28101590	28157501	55911		ENSBTAG00000014448	1310	2.34301		Chr10	103282901	103286400	3499	16.6667	Chr10	103185307	103381020
Chr3	50502901	50507800	4899	17.2414	Chr3	50490450	50560463	70013	MTF2	ENSBTAG00000001393	4899	6.99727		Chr28	4349801	4352600	2799	9.67742	Chr28	4121685	4483004	361319		ENSBTAG00000025021	2799	0.774662		Chr21	29625401	29628200	2799	26.3158	Chr21	29553201	29673109	119908	PCSK6	ENSBTAG00000006675	2799	2.33429		Chr22	57908901	57911000	2099	16.6667	Chr22	57865203	57909687
Chr20	25449901	25456900	6999	17.2414	Chr20	25407689	25523382	115693	NDUFS4	ENSBTAG00000003728	6999	6.04963		Chr16	34280401	34282500	2099	9.67742	Chr16	34132648	34404652	272004	AKT3	ENSBTAG00000017788	2099	0.77168		Chr23	40675601	40677700	2099	26.3158	Chr23	40616330	40677006	60676	GMPR	ENSBTAG00000015743	1405	2.31558		Chr8	104479201	104481300	2099	16.6667	Chr8	104422822	104543026
Chr9	70772801	70777000	4199	17.2414	Chr9	70734253	70804135	69882	ENPP1	ENSBTAG00000021830	4199	6.0087		Chr3	44371601	44373700	2099	9.67742	Chr3	44372996	44473523	100527	PLPPR5	ENSBTAG00000004591	704	0.700309		Chr21	30900801	30903600	2799	26.3158	Chr21	30902155	30968114	65959	TBC1D2B	ENSBTAG00000012022	1445	2.19075		Chr1	139679401	139682200	2799	16.6667	Chr1	139678041	139842029
Chr1	71925001	71929900	4899	17.2414	Chr1	71867089	71952257	85168	PAK2	ENSBTAG00000047856	4899	5.75216		Chr27	1345401	1348200	2799	9.67742	Chr27	1019178	1424171	404993	CSMD1	ENSBTAG00000009739	2799	0.691123		Chr11	87993501	87996300	2799	26.3158	Chr11	87960693	87994179	33486	CPSF3	ENSBTAG00000019735	678	2.02473		Chr2	1783601	1786400	2799	16.6667	Chr2	1609041	1792901
Chr21	4067701	4072600	4899	17.2414	Chr21	4001555	4086821	85266	GABRB3	ENSBTAG00000013422	4899	5.74555		Chr2	39911901	39914700	2799	9.67742	Chr2	39765206	39912916	147710	GPD2	ENSBTAG00000009770	1015	0.687157		Chr5	107934401	107936500	2099	26.3158	Chr5	107909393	107934878	25485	B4GALNT3	ENSBTAG00000008553	477	1.87169		Chr26	23652301	23655100	2799	16.6667	Chr26	23563111	23761992
Chr26	9566201	9571100	4899	17.2414	Chr26	9498226	9595849	97623	PTEN	ENSBTAG00000009498	4899	5.01828		Chr4	86277101	86279200	2099	9.67742	Chr4	86250173	86572861	322688	CPED1	ENSBTAG00000002938	2099	0.650474		Chr13	36988701	36990800	2099	26.3158	Chr13	36899558	37016058	116500	ARMC4	ENSBTAG00000000654	2099	1.80172		Chr4	33908001	33911500	3499	16.6667	Chr4	33769689	34021297
Chr8	39709601	39713800	4199	17.2414	Chr8	39632638	39719731	87093	JAK2	ENSBTAG00000012047	4199	4.82128		Chr22	46876201	46879000	2799	9.67742	Chr22	46480006	46922778	442772	CACNA2D3	ENSBTAG00000013117	2799	0.632154		Chr3	94916501	94918600	2099	26.3158	Chr3	94917406	94985342	67936	RAB3B	ENSBTAG00000005337	1194	1.75754		Chr2	88391801	88394600	2799	16.6667	Chr2	88248733	88455821
Chr8	41517001	41522600	5599	17.2414	Chr8	41458921	41577023	118102	RFX3	ENSBTAG00000000819	5599	4.74082		Chr25	19058201	19060300	2099	9.67742	Chr25	18838854	19180607	341753	DNAH3	ENSBTAG00000018560	2099	0.614186		Chr17	62909001	62911100	2099	26.3158	Chr17	62886733	63007269	120536	RBM19	ENSBTAG00000031824	2099	1.74139		Chr4	104931401	104933500	2099	16.6667	Chr4	104869138	105031570
Chr8	49232401	49237300	4899	17.2414	Chr8	49200919	49307438	106519	TMC1	ENSBTAG00000018778	4899	4.59918		Chr28	30451401	30454200	2799	9.67742	Chr28	30215525	30732444	516919	ADK	ENSBTAG00000011072	2799	0.541477		Chr28	33735801	33737900	2099	26.3158	Chr28	33719674	33842951	123277	DLG5	ENSBTAG00000013187	2099	1.70267		Chr23	9130801	9134300	3499	16.6667	Chr23	9133906	9166228
Chr4	37405901	37411500	5599	17.2414	Chr4	37294908	37417444	122536	SEMA3E	ENSBTAG00000014920	5599	4.56927		Chr9	50040901	50043000	2099	9.67742	Chr9	49714504	50103135	388631	ASCC3	ENSBTAG00000020482	2099	0.540101		Chr11	13110301	13113800	3499	26.3158	Chr11	12894979	13123270	228291	DYSF	ENSBTAG00000013290	3499	1.53269		Chr13	70382901	70385000	2099	16.6667	Chr13	70383856	70480307
Chr2	97973401	97979700	6299	17.2414	Chr2	97843887	97988140	144253	MAP2	ENSBTAG00000018130	6299	4.36663		Chr1	41557601	41562500	4899	9.67742	Chr1	40608729	41623778	1015049	EPHA6	ENSBTAG00000044111	4899	0.482637		Chr29	17887101	17889200	2099	26.3158	Chr29	17833137	17887917	54780	GAB2	ENSBTAG00000002922	816	1.48959		Chr14	84324801	84327600	2799	16.6667	Chr14	84253919	84504093
Chr1	53871301	53876200	4899	17.2414	Chr1	53768326	53884123	115797	DZIP3	ENSBTAG00000006158	4899	4.23068		Chr16	74286801	74288900	2099	9.67742	Chr16	74106048	74542865	436817	KCNH1	ENSBTAG00000008710	2099	0.480522		Chr16	77111301	77114100	2799	26.3158	Chr16	77046129	77250393	204264	PLXNA2	ENSBTAG00000001173	2799	1.37029		Chr2	34624801	34627600	2799	16.6667	Chr2	34572522	34826834
Chr9	32810401	32815300	4899	17.2414	Chr9	32779814	32900894	121080	CEP85L	ENSBTAG00000012929	4899	4.04609		Chr1	112256901	112259000	2099	9.67742	Chr1	112013084	112455492	442408	KCNAB1	ENSBTAG00000018465	2099	0.474449		Chr26	35164501	35166600	2099	26.3158	Chr26	35050366	35166042	115676	AFAP1L2	ENSBTAG00000004895	1541	1.33217		Chr8	61021101	61024600	3499	16.6667	Chr8	60970864	61021657
Chr2	34706001	34715800	9799	17.2414	Chr2	34572522	34826834	254312	SLC4A10	ENSBTAG00000015317	9799	3.85314		Chr5	2281301	2283400	2099	9.67742	Chr5	1907925	2352693	444768	TRHDE	ENSBTAG00000018575	2099	0.471931		Chr20	4504501	4506600	2099	26.3158	Chr20	4505275	4618413	113138	ERGIC1	ENSBTAG00000015955	1325	1.17114		Chr4	52040801	52042900	2099	16.6667	Chr4	51912652	52042198
Chr8	78346101	78349600	3499	17.2414	Chr8	78327713	78418760	91047	GKAP1	ENSBTAG00000023523	3499	3.84307		Chr28	33553101	33556600	3499	9.67742	Chr28	32807351	33587986	780635	KCNMA1	ENSBTAG00000013300	3499	0.448225		Chr15	34693401	34695500	2099	26.3158	Chr15	34577488	34759076	181588	GRAMD1B	ENSBTAG00000001410	2099	1.15591		Chr1	155775201	155777300	2099	16.6667	Chr1	155618262	155833445
Chr4	103671401	103674900	3499	17.2414	Chr4	103594501	103689157	94656	UBN2	ENSBTAG00000014021	3499	3.69654		Chr13	1474201	1477700	3499	9.67742	Chr13	789380	1695139	905759	PLCB1	ENSBTAG00000008338	3499	0.386306		Chr21	31982301	31984400	2099	26.3158	Chr21	31860207	31983703	123496	TMEM266	ENSBTAG00000012489	1402	1.13526		Chr4	52711401	52713500	2099	16.6667	Chr4	52589574	52812807
Chr11	86544501	86547300	2799	17.2414	Chr11	86501577	86583652	82075	ROCK2	ENSBTAG00000005847	2799	3.4103		Chr10	22541401	22544900	3499	9.67742	Chr10	22106909	23304334	1197425		ENSBTAG00000000432	3499	0.29221		Chr15	39947601	39949700	2099	26.3158	Chr15	39841299	39948727	107428	ARNTL	ENSBTAG00000013029	1126	1.04814		Chr12	33898901	33901700	2799	16.6667	Chr12	33754809	34054513
Chr4	22139601	22143100	3499	17.2414	Chr4	22042177	22145007	102830	ETV1	ENSBTAG00000015981	3499	3.4027		Chr23	2809101	2811200	2099	9.67742	Chr23	2475807	2809862	334055	PRIM2	ENSBTAG00000007937	761	0.227807		Chr22	26320701	26322800	2099	26.3158	Chr22	26101271	26322519	221248	CHL1	ENSBTAG00000002471	1818	0.821702		Chr6	68042101	68044200	2099	16.6667	Chr6	67925293	68176596
Chr16	44143401	44147600	4199	17.2414	Chr16	44080103	44212899	132796	KIF1B	ENSBTAG00000004966	4199	3.16199		Chr10	23051001	23053100	2099	9.67742	Chr10	22106909	23304334	1197425		ENSBTAG00000000432	2099	0.175293		Chr15	16972201	16975700	3499	26.3158	Chr15	16604381	17100655	496274	GUCY1A2	ENSBTAG00000044144	3499	0.705054		Chr1	155904001	155906800	2799	16.6667	Chr1	155833805	156185921
Chr1	28751101	28758800	7699	17.2414	Chr1	28658790	28905833	247043	GBE1	ENSBTAG00000036262	7699	3.11646		Chr11	44202901	44471000	268099	8.5044	Chr11	44451547	44467795	16248	EDAR	ENSBTAG00000019628	16248	100		Chr6	70493501	70496300	2799	26.3158	Chr6	70187886	70585267	397381	SCFD2	ENSBTAG00000020648	2799	0.704362		Chr13	16469601	16471700	2099	16.6667	Chr13	16366946	16640879
Chr2	26525101	26531400	6299	17.2414	Chr2	26361548	26565226	203678	UBR3	ENSBTAG00000020296	6299	3.09263		Chr11	44202901	44471000	268099	8.5044	Chr11	44206549	44365502	158953	SH3RF3	ENSBTAG00000038011	158953	100		Chr21	7762301	7765100	2799	26.3158	Chr21	7602847	7763431	160584	TTC23	ENSBTAG00000011185	1130	0.703682		Chr9	94892001	94894800	2799	16.6667	Chr9	94882344	95271883
Chr13	23118201	23124500	6299	17.2414	Chr13	23031278	23236618	205340	MLLT10	ENSBTAG00000044074	6299	3.0676		Chr15	24914401	25122300	207899	8.3871	Chr15	24946855	24948115	1260		ENSBTAG00000046254	1260	100		Chr9	10011401	10013500	2099	26.3158	Chr9	10012309	10201631	189322	SMAP1	ENSBTAG00000038190	1191	0.629087		Chr10	76108201	76110300	2099	16.6667	Chr10	75953664	76109267
Chr10	43415401	43418900	3499	17.2414	Chr10	43357139	43484579	127440	MAP4K5	ENSBTAG00000014792	3499	2.74561		Chr15	24914401	25122300	207899	8.3871	Chr15	24917133	25116350	199217	ZBTB16	ENSBTAG00000011266	199217	100		Chr11	95053701	95057200	3499	26.3158	Chr11	94526960	95055931	528971	DENND1A	ENSBTAG00000003610	2230	0.421573		Chr13	39469501	39472300	2799	16.6667	Chr13	39202450	39632869
Chr4	27286001	27293700	7699	17.2414	Chr4	27174250	27457097	282847	HDAC9	ENSBTAG00000003808	7699	2.72197		Chr27	36226401	36392300	165899	8.3871	Chr27	36248821	36253367	4546	NKX6-3	ENSBTAG00000018495	4546	100		Chr18	6178201	6181700	3499	26.3158	Chr18	5283909	6196774	912865	WWOX	ENSBTAG00000015894	3499	0.383299		Chr10	33948601	33950700	2099	16.6667	Chr10	33950024	34069008
Chr28	28641201	28646800	5599	17.2414	Chr28	28562368	28777941	215573	MICU1	ENSBTAG00000005807	5599	2.59726		Chr27	36226401	36392300	165899	8.3871	Chr27	36261818	36261941	123	bta-mir-486	ENSBTAG00000037264	123	100		Chr25	19617501	19619600	2099	26.3158	Chr25	19618896	19834026	215130		ENSBTAG00000035915	704	0.327244		Chr15	17000901	17003700	2799	16.6667	Chr15	16604381	17100655
Chr4	104922301	104926500	4199	17.2414	Chr4	104869138	105031570	162432	BRAF	ENSBTAG00000021761	4199	2.58508		Chr27	36226401	36392300	165899	8.3871	Chr27	36313187	36313272	85		ENSBTAG00000048178	85	100		Chr7	67468101	67470200	2099	26.3158	Chr7	67469564	67692108	222544	GALNT10	ENSBTAG00000034113	636	0.285786		Chr29	34788601	34791400	2799	16.6667	Chr29	34554780	35085038
Chr16	75186301	75189800	3499	17.2414	Chr16	75069690	75212644	142954	SYT14	ENSBTAG00000046723	3499	2.44764		Chr27	36226401	36392300	165899	8.3871	Chr27	36255859	36265466	9607		ENSBTAG00000027629	9607	100		Chr5	80190601	80192700	2099	26.3158	Chr5	80191843	80498478	306635	TMTC1	ENSBTAG00000005370	857	0.279485		Chr8	571201	573300	2099	16.6667	Chr8	571565	923258
Chr20	16941401	16945600	4199	17.2414	Chr20	16780184	16960489	180305	IPO11	ENSBTAG00000018616	4199	2.32883		Chr27	36226401	36392300	165899	8.3871	Chr27	36295590	36355927	60337	ANK1	ENSBTAG00000003275	60337	100		Chr18	26035801	26045600	9799	25.2632	Chr18	26021950	26043124	21174	MMP15	ENSBTAG00000012919	7323	34.5849		Chr21	2987601	2990400	2799	16.6667	Chr21	2806936	2988464
Chr19	38801001	38808000	6999	17.2414	Chr19	38697518	39001101	303583	SKAP1	ENSBTAG00000000641	6999	2.30547		Chr27	36226401	36392300	165899	8.3871	Chr27	36212255	36229009	16754	GPAT4	ENSBTAG00000005730	2608	15.5664		Chr21	16954001	16968700	14699	25.1462	Chr21	16946194	16960419	14225	KLHL25	ENSBTAG00000016091	6418	45.1178		Chr1	26086201	26089000	2799	16.6667	Chr1	25620170	26210494
Chr1	78684901	78688400	3499	17.2414	Chr1	78604073	78758431	154358	TPRG1	ENSBTAG00000032538	3499	2.26681		Chr23	29003801	29011500	7699	8.06452	Chr23	29004625	29005551	926		ENSBTAG00000048194	926	100		Chr10	5215001	5219200	4199	25	Chr10	5215474	5217493	2019	CPLX2	ENSBTAG00000013741	2019	100		Chr10	35695101	35697200	2099	16.6667	Chr10	35566119	35695711
Chr2	84970901	84976500	5599	17.2414	Chr2	84773343	85028058	254715	DNAH7	ENSBTAG00000016784	5599	2.19814		Chr26	39703301	40019000	315699	8.06452	Chr26	39976325	40017296	40971	RGS10	ENSBTAG00000002647	40971	100		Chr11	86755901	86762200	6299	25	Chr11	86759338	86761647	2309	KCNF1	ENSBTAG00000021283	2309	100		Chr23	32337901	32340700	2799	16.6667	Chr23	32029122	32339087
Chr21	58727901	58732800	4899	17.2414	Chr21	58679832	58924124	244292	UNC79	ENSBTAG00000008017	4899	2.00539		Chr26	39703301	40019000	315699	8.06452	Chr26	39702550	39930993	228443	GRK5	ENSBTAG00000007981	227692	99.6713		Chr18	43322301	43325800	3499	24.5614	Chr18	43324646	43325359	713	RGS9BP	ENSBTAG00000039441	713	100		Chr10	57827001	57829100	2099	16.6667	Chr10	57828793	57912139
Chr1	133830901	133837900	6999	17.2414	Chr1	133678526	134028760	350234	STAG1	ENSBTAG00000035437	6999	1.99838		Chr13	11171301	11194400	23099	8.06452	Chr13	11161738	11183816	22078		ENSBTAG00000004354	12515	56.6854		Chr18	43322301	43325800	3499	24.5614	Chr18	43263468	43323451	59983	ANKRD27	ENSBTAG00000009305	1150	1.91721		Chr5	83731201	83733300	2099	16.6667	Chr5	83398954	83986176
Chr2	35981401	35985600	4199	17.2414	Chr2	35960130	36178719	218589	RBMS1	ENSBTAG00000005180	4199	1.92096		Chr2	72385601	73169600	783999	7.74194	Chr2	72523471	72527172	3701	INHBB	ENSBTAG00000032017	3701	100		Chr11	94559501	94563000	3499	24.5614	Chr11	94526960	95055931	528971	DENND1A	ENSBTAG00000003610	3499	0.661473		Chr1	25855201	25857300	2099	16.6667	Chr1	25620170	26210494
Chr2	56935201	56940800	5599	17.2414	Chr2	56711720	57011911	300191		ENSBTAG00000024632	5599	1.86515		Chr2	72385601	73169600	783999	7.74194	Chr2	72589720	72592009	2289		ENSBTAG00000019464	2289	100		Chr23	27983901	27994400	10499	24.2105	Chr23	27975619	27989666	14047	DDR1	ENSBTAG00000010682	5765	41.0408		Chr12	1751401	1753500	2099	16.6667	Chr12	1527007	1752049
Chr1	153407101	153409200	2099	17.2414	Chr1	153323109	153438339	115230	COL6A6	ENSBTAG00000012837	2099	1.82157		Chr2	72385601	73169600	783999	7.74194	Chr2	72977209	73168370	191161	GLI2	ENSBTAG00000011682	191161	100		Chr19	14947101	14951300	4199	23.6842	Chr19	14950018	14956393	6375	RASL10B	ENSBTAG00000018518	1282	20.1098		Chr9	85626101	85628200	2099	16.6667	Chr9	85627754	85785707
Chr9	85629601	85632400	2799	17.2414	Chr9	85627754	85785707	157953	STXBP5	ENSBTAG00000021107	2799	1.77205		Chr2	72385601	73169600	783999	7.74194	Chr2	72358249	72430777	72528	RALB	ENSBTAG00000032021	45176	62.2877		Chr7	11132101	11312000	179899	23.4818	Chr7	11141265	11142224	959		ENSBTAG00000046163	959	100		Chr8	79333801	79337300	3499	16.6667	Chr8	79336288	79743284
Chr20	14068601	14073500	4899	17.2414	Chr20	14008347	14285012	276665	ADAMTS6	ENSBTAG00000016963	4899	1.77073		Chr10	87299101	87303300	4199	7.52688	Chr10	87297644	87310943	13299		ENSBTAG00000035662	4199	31.5738		Chr7	11132101	11312000	179899	23.4818	Chr7	11217024	11218082	1058		ENSBTAG00000046397	1058	100		Chr19	16753801	16756600	2799	16.6667	Chr19	16353233	17562209
Chr1	131586001	131591600	5599	17.2414	Chr1	131590399	131658628	68229	CEP70	ENSBTAG00000018538	1201	1.76025		Chr26	19350801	19357100	6299	7.52688	Chr26	19334011	19359393	25382	PYROXD2	ENSBTAG00000014313	6299	24.8168		Chr7	11132101	11312000	179899	23.4818	Chr7	11262124	11263101	977		ENSBTAG00000046798	977	100		Chr2	43583401	43585500	2099	16.6667	Chr2	43585376	43643096
Chr2	22887901	22891400	3499	17.2414	Chr2	22841314	22888725	47411	SP3	ENSBTAG00000000176	824	1.73799		Chr18	64018501	64022000	3499	7.52688	Chr18	64014665	64032839	18174		ENSBTAG00000046101	3499	19.2528		Chr7	11132101	11312000	179899	23.4818	Chr7	11301949	11302988	1039		ENSBTAG00000045927	1039	100		Chr8	9480801	9484300	3499	16.6667	Chr8	9276105	9481183
Chr8	66383801	66388000	4199	17.2414	Chr8	66382783	66625740	242957		ENSBTAG00000006446	4199	1.72829		Chr13	60826501	60832100	5599	7.52688	Chr13	60829863	60845763	15900	SLC52A3	ENSBTAG00000003977	2237	14.0692		Chr7	47373201	47377400	4199	22.807	Chr7	47352223	47385009	32786	TCF7	ENSBTAG00000001002	4199	12.8073		Chr13	17739401	17742200	2799	16.6667	Chr13	17742124	17783203
Chr23	10491601	11134200	642599	17.2414	Chr23	11133036	11206519	73483	TBC1D22B	ENSBTAG00000014253	1164	1.58404		Chr13	67767701	67771200	3499	7.52688	Chr13	67749213	67774628	25415	KIAA1755	ENSBTAG00000019378	3499	13.7675		Chr21	25421901	25426100	4199	22.807	Chr21	25394313	25424181	29868	TM6SF1	ENSBTAG00000012926	2280	7.63359		Chr13	16270801	16278500	7699	16.6667	Chr13	16278275	16404464
Chr14	77103601	77109200	5599	17.2414	Chr14	76757695	77111545	353850	MMP16	ENSBTAG00000006877	5599	1.58231		Chr3	54932501	54938100	5599	7.52688	Chr3	54905023	54951326	46303		ENSBTAG00000002416	5599	12.0921		Chr11	24532901	24537100	4199	22.3684	Chr11	24529639	24539289	9650	PKDCC	ENSBTAG00000019382	4199	43.513		Chr16	73007901	73014200	6299	14.8148	Chr16	73013321	73019895
Chr11	36780101	36782900	2799	17.2414	Chr11	36683363	36862401	179038	ACYP2	ENSBTAG00000006852	2799	1.56336		Chr1	112666401	112669900	3499	7.52688	Chr1	112631076	112675779	44703	GMPS	ENSBTAG00000013013	3499	7.82722		Chr21	20888001	20892200	4199	22.3684	Chr21	20889913	20904968	15055	MFGE8	ENSBTAG00000003300	2287	15.191		Chr15	49269501	49324100	54599	14.4444	Chr15	49315152	49317902
Chr2	99931301	99936200	4899	17.2414	Chr2	99660620	99997642	337022		ENSBTAG00000012647	4899	1.45361		Chr6	71187201	71191400	4199	7.52688	Chr6	71186363	71245780	59417	CHIC2	ENSBTAG00000032660	4199	7.067		Chr21	32664801	32673200	8399	21.7105	Chr21	32644740	32689060	44320	PSTPIP1	ENSBTAG00000021144	8399	18.9508		Chr3	12138701	12171600	32899	13.8889	Chr3	12140693	12144439
Chr4	82483101	82488700	5599	17.2414	Chr4	82104338	82495300	390962	POU6F2	ENSBTAG00000013648	5599	1.43211		Chr13	31885701	31889200	3499	7.52688	Chr13	31853810	31905555	51745	TRDMT1	ENSBTAG00000020546	3499	6.76201		Chr7	18480701	18484200	3499	21.0526	Chr7	18482459	18483897	1438	ACTL9	ENSBTAG00000011255	1438	100		Chr3	12138701	12171600	32899	13.8889	Chr3	12170093	12173511
Chr1	110209401	110215700	6299	17.2414	Chr1	109821738	110273727	451989	RSRC1	ENSBTAG00000031561	6299	1.39362		Chr11	86250501	86254000	3499	7.52688	Chr11	86199420	86268193	68773	GREB1	ENSBTAG00000015402	3499	5.08775		Chr3	102676701	102680200	3499	21.0526	Chr3	102676689	102680240	3551	DPH2	ENSBTAG00000018888	3499	98.5356		Chr1	155782901	155788500	5599	13.8889	Chr1	155618262	155833445
Chr9	20147401	20150900	3499	17.2414	Chr9	20073014	20335161	262147		ENSBTAG00000012096	3499	1.33475		Chr2	18561901	18565400	3499	7.52688	Chr2	18476915	18564896	87981	OSBPL6	ENSBTAG00000014405	2995	3.40414		Chr16	64648501	64650600	2099	21.0526	Chr16	64648457	64650151	1694	ZNF648	ENSBTAG00000046243	1650	97.4026		Chr28	44225301	44233000	7699	12.963	Chr28	44224198	44251162
Chr3	40477501	40480300	2799	17.2414	Chr3	40448699	40682012	233313	COL11A1	ENSBTAG00000021217	2799	1.19968		Chr9	104925801	104930000	4199	7.52688	Chr9	104927415	105066196	138781	WDR27	ENSBTAG00000009620	2585	1.86265		Chr18	46960901	46963000	2099	21.0526	Chr18	46961970	46963214	1244	POLR2I	ENSBTAG00000015002	1030	82.7974		Chr28	41888001	41892200	4199	12.963	Chr28	41886524	41901491
Chr2	17411801	17416000	4199	17.2414	Chr2	17084655	17448607	363952	ZNF385B	ENSBTAG00000003120	4199	1.15372		Chr13	28920501	28924700	4199	7.52688	Chr13	28631455	28961637	330182	FRMD4A	ENSBTAG00000008279	4199	1.27172		Chr7	40446701	40448800	2099	21.0526	Chr7	40445995	40448313	2318		ENSBTAG00000039886	1612	69.5427		Chr13	66996301	66999800	3499	12.963	Chr13	66985878	67004791
Chr4	98251301	98260400	9099	17.2414	Chr4	97791626	98594890	803264	EXOC4	ENSBTAG00000014112	9099	1.13275		Chr6	82710601	82715500	4899	7.52688	Chr6	82560093	82962887	402794	EPHA5	ENSBTAG00000009438	4899	1.21625		Chr18	2604001	2606100	2099	21.0526	Chr18	2604152	2607410	3258		ENSBTAG00000011995	1948	59.7913		Chr3	93748901	93752400	3499	12.963	Chr3	93728705	93751305
Chr21	43428701	43433600	4899	17.2414	Chr21	43132861	43630707	497846	AKAP6	ENSBTAG00000017719	4899	0.984039		Chr1	43865501	43869000	3499	7.52688	Chr1	43730028	44124279	394251	CMSS1	ENSBTAG00000013663	3499	0.887506		Chr15	84061601	84073500	11899	21.0526	Chr15	84061205	84062140	935		ENSBTAG00000018259	539	57.6471		Chr2	121265901	121270800	4899	12.963	Chr2	121242594	121268659
Chr1	134221501	134225000	3499	17.2414	Chr1	134223427	134394973	171546	PPP2R3A	ENSBTAG00000023416	1573	0.916955		Chr1	25921701	25925200	3499	7.52688	Chr1	25620170	26210494	590324	ROBO1	ENSBTAG00000009851	3499	0.592725		Chr3	104604501	104606600	2099	21.0526	Chr3	104603593	104605588	1995	GUCA2A	ENSBTAG00000007195	1087	54.4862		Chr4	120327901	120332100	4199	12.963	Chr4	120326813	120373331
Chr4	37946301	37949800	3499	17.2414	Chr4	37629861	38018531	388670	PCLO	ENSBTAG00000017350	3499	0.90025		Chr4	57522501	57526000	3499	7.52688	Chr4	57127737	58083528	955791	IMMP2L	ENSBTAG00000004398	3499	0.366084		Chr18	46960901	46963000	2099	21.0526	Chr18	46960041	46961903	1862	OVOL3	ENSBTAG00000015001	1002	53.8131		Chr4	120231301	120237600	6299	12.963	Chr4	120230771	120306448
Chr4	81644501	81649400	4899	17.2414	Chr4	81642481	81644519	2038	MPLKIP	ENSBTAG00000018715	18	0.883219		Chr6	42840001	42844200	4199	7.52688	Chr6	41709362	43021626	1312264	KCNIP4	ENSBTAG00000047743	4199	0.319981		Chr3	111140401	111143900	3499	21.0526	Chr3	111140755	111148491	7736	SFPQ	ENSBTAG00000016328	3145	40.6541		Chr22	56223301	56228900	5599	12.963	Chr22	56220084	56290873
Chr1	82779201	82781300	2099	17.2414	Chr1	82706097	82987709	281612	VPS8	ENSBTAG00000005209	2099	0.745352		Chr18	45937501	46841200	903699	7.41935	Chr18	45960622	45970522	9900	SCN1B	ENSBTAG00000003826	9900	100		Chr21	33916401	33919200	2799	21.0526	Chr21	33913533	33920717	7184		ENSBTAG00000032631	2799	38.9616		Chr24	636301	641200	4899	12.963	Chr24	582652	659851
Chr4	73793301	73797500	4199	17.2414	Chr4	73326980	73897041	570061	ZNF804B	ENSBTAG00000046430	4199	0.736588		Chr18	45937501	46841200	903699	7.41935	Chr18	46040472	46049240	8768	LGI4	ENSBTAG00000017814	8768	100		Chr29	28711201	28717500	6299	21.0526	Chr29	28699641	28717748	18107	ROBO3	ENSBTAG00000004355	6299	34.7877		Chr2	251301	255500	4199	12.963	Chr2	238093	305169
Chr9	66979501	66983700	4199	17.2414	Chr9	66968686	67594209	625523	PTPRK	ENSBTAG00000020829	4199	0.671278		Chr18	45937501	46841200	903699	7.41935	Chr18	46057592	46066618	9026	FXYD7	ENSBTAG00000018326	9026	100		Chr9	97515601	97522600	6999	21.0526	Chr9	97502898	97524529	21631	PNLDC1	ENSBTAG00000015166	6999	32.3563		Chr24	1170401	1176000	5599	12.963	Chr24	1114874	1265108
Chr4	80889201	80894100	4899	17.2414	Chr4	80866977	81642046	775069	SUGCT	ENSBTAG00000032121	4899	0.632073		Chr18	45937501	46841200	903699	7.41935	Chr18	46125199	46130449	5250	FAM187B	ENSBTAG00000001994	5250	100		Chr6	68819801	68821900	2099	21.0526	Chr6	68820780	68824912	4132	ZAR1	ENSBTAG00000004886	1120	27.1055		Chr8	111734001	111738200	4199	12.963	Chr8	111715152	111899127
Chr6	35895301	35900200	4899	17.2414	Chr6	35100701	35938394	837693	CCSER1	ENSBTAG00000019808	4899	0.58482		Chr18	45937501	46841200	903699	7.41935	Chr18	46155527	46163315	7788	LSR	ENSBTAG00000017033	7788	100		Chr3	19768701	19770800	2099	21.0526	Chr3	19768810	19776435	7625	CDC42SE1	ENSBTAG00000015363	1990	26.0984		Chr28	7163801	7168000	4199	12.963	Chr28	6762322	7195661
Chr4	81274901	81279100	4199	17.2414	Chr4	80866977	81642046	775069	SUGCT	ENSBTAG00000032121	4199	0.541758		Chr18	45937501	46841200	903699	7.41935	Chr18	46177091	46178535	1444	HAMP	ENSBTAG00000017042	1444	100		Chr22	11797801	11800600	2799	21.0526	Chr22	11789927	11801567	11640	SLC22A14	ENSBTAG00000008463	2799	24.0464		Chr28	4444301	4447800	3499	12.963	Chr28	4121685	4483004
Chr2	76921601	76924400	2799	17.2414	Chr2	76761756	77286491	524735	CNTNAP5	ENSBTAG00000031898	2799	0.533412		Chr18	45937501	46841200	903699	7.41935	Chr18	46193810	46194096	286		ENSBTAG00000031420	286	100		Chr5	31166101	31169600	3499	21.0526	Chr5	31160699	31176231	15532	ADCY6	ENSBTAG00000005464	3499	22.5277		Chr1	32835601	32837700	2099	11.1111	Chr1	32836014	32836606
Chr9	48515601	48519100	3499	17.2414	Chr9	48476204	49218551	742347	GRIK2	ENSBTAG00000033153	3499	0.471343		Chr18	45937501	46841200	903699	7.41935	Chr18	46244900	46249752	4852	FFAR3	ENSBTAG00000013791	4852	100		Chr18	34756401	34759200	2799	21.0526	Chr18	34754940	34756799	1859	CIAO2B	ENSBTAG00000013931	398	21.4094		Chr1	132449801	132451900	2099	11.1111	Chr1	132449822	132451035
Chr16	19833101	19837300	4199	17.2414	Chr16	19573856	20502175	928319	USH2A	ENSBTAG00000006188	4199	0.452323		Chr18	45937501	46841200	903699	7.41935	Chr18	46243828	46244730	902	FFAR1	ENSBTAG00000045806	902	100		Chr7	39454801	39456900	2099	21.0526	Chr7	39447682	39456598	8916	SNCB	ENSBTAG00000009803	1797	20.1548		Chr10	11967201	11969300	2099	11.1111	Chr10	11967596	11968972
Chr4	58047501	58051000	3499	17.2414	Chr4	57127737	58083528	955791	IMMP2L	ENSBTAG00000004398	3499	0.366084		Chr18	45937501	46841200	903699	7.41935	Chr18	46277661	46278152	491		ENSBTAG00000045656	491	100		Chr11	75061001	75063800	2799	21.0526	Chr11	75052326	75063188	10862	FKBP1B	ENSBTAG00000003409	2187	20.1344		Chr10	73648401	73650500	2099	11.1111	Chr10	73648527	73649642
Chr6	35487201	35490000	2799	17.2414	Chr6	35100701	35938394	837693	CCSER1	ENSBTAG00000019808	2799	0.334132		Chr18	45937501	46841200	903699	7.41935	Chr18	46312178	46314341	2163	FFAR2	ENSBTAG00000006566	2163	100		Chr6	87196201	87199000	2799	21.0526	Chr6	87189736	87204439	14703	HSTN	ENSBTAG00000048250	2799	19.0369		Chr13	52826201	52829000	2799	11.1111	Chr13	52826626	52827312
Chr16	13771801	13780200	8399	16.6667	Chr16	13744181	13774629	30448	RGS18	ENSBTAG00000013064	2828	9.28797		Chr18	45937501	46841200	903699	7.41935	Chr18	46342488	46345919	3431	KRTDAP	ENSBTAG00000005330	3431	100		Chr4	106906801	106909600	2799	21.0526	Chr4	106908541	106914583	6042		ENSBTAG00000002259	1059	17.5273		Chr13	52826201	52829000	2799	11.1111	Chr13	52827836	52828417
Chr16	39519201	39610900	91699	16.6667	Chr16	39552454	39580832	28378		ENSBTAG00000047256	28378	100		Chr18	45937501	46841200	903699	7.41935	Chr18	46358553	46363200	4647	SBSN	ENSBTAG00000015915	4647	100		Chr5	100213401	100215500	2099	21.0526	Chr5	100205186	100215034	9848	GABARAPL1	ENSBTAG00000011765	1633	16.582		Chr13	62847401	62849500	2099	11.1111	Chr13	62848412	62848518
Chr16	39519201	39610900	91699	16.6667	Chr16	39505828	39532677	26849	FMO3	ENSBTAG00000020597	13476	50.1918		Chr18	45937501	46841200	903699	7.41935	Chr18	46370903	46381860	10957	DMKN	ENSBTAG00000015912	10957	100		Chr10	81606701	81611600	4899	21.0526	Chr10	81593974	81624744	30770	PLEKHD1	ENSBTAG00000008576	4899	15.9214		Chr13	65562001	65565500	3499	11.1111	Chr13	65563083	65564614
Chr10	83005301	83010200	4899	16.5517	Chr10	82878051	83056528	178477	PCNX1	ENSBTAG00000012565	4899	2.74489		Chr18	45937501	46841200	903699	7.41935	Chr18	46385387	46394267	8880	GAPDHS	ENSBTAG00000015917	8880	100		Chr17	63322001	63325500	3499	21.0526	Chr17	63313642	63335972	22330	PLBD2	ENSBTAG00000019040	3499	15.6695		Chr15	50767501	50769600	2099	11.1111	Chr15	50767634	50768575
Chr20	23830101	23844100	13999	16.5517	Chr20	23727322	23853276	125954	MTREX	ENSBTAG00000010518	13999	11.1144		Chr18	45937501	46841200	903699	7.41935	Chr18	46394495	46396382	1887	TMEM147	ENSBTAG00000015920	1887	100		Chr3	116660601	116663400	2799	21.0526	Chr3	116650278	116662501	12223	ACKR3	ENSBTAG00000018424	1900	15.5445		Chr16	6153001	6157200	4199	11.1111	Chr16	6155903	6156793
Chr16	1401401	1409100	7699	16.5517	Chr16	1400457	1403399	2942	ZBED6	ENSBTAG00000045702	1998	67.913		Chr18	45937501	46841200	903699	7.41935	Chr18	46407882	46410960	3078		ENSBTAG00000045598	3078	100		Chr19	39361701	39364500	2799	21.0526	Chr19	39351741	39363523	11782	TBX21	ENSBTAG00000014199	1822	15.4643		Chr17	22700301	22703100	2799	11.1111	Chr17	22702548	22702865
Chr16	1401401	1409100	7699	16.5517	Chr16	1404592	1440704	36112	ZC3H11A	ENSBTAG00000017352	4508	12.4834		Chr18	45937501	46841200	903699	7.41935	Chr18	46468398	46469045	647		ENSBTAG00000045997	647	100		Chr21	27904801	27907600	2799	21.0526	Chr21	27897958	27905993	8035	MCEE	ENSBTAG00000035247	1192	14.8351		Chr19	6547101	6549900	2799	11.1111	Chr19	6547151	6549406
Chr21	58258201	58263800	5599	16.5517	Chr21	58182391	58347037	164646	ITPK1	ENSBTAG00000009845	5599	3.40063		Chr18	45937501	46841200	903699	7.41935	Chr18	46516557	46516985	428		ENSBTAG00000047277	428	100		Chr21	55922301	55925100	2799	21.0526	Chr21	55906680	55924768	18088	CATSPER2	ENSBTAG00000032130	2467	13.6389		Chr19	45887801	45889900	2099	11.1111	Chr19	45889155	45889866
Chr5	45191301	45202500	11199	16.4751	Chr5	45178135	45203567	25432	MDM2	ENSBTAG00000010422	11199	44.0351		Chr18	45937501	46841200	903699	7.41935	Chr18	46555943	46558285	2342	ETV2	ENSBTAG00000013444	2342	100		Chr5	25813201	25815300	2099	21.0526	Chr5	25807926	25823618	15692	ZNF385A	ENSBTAG00000015604	2099	13.3762		Chr21	60862901	60865700	2799	11.1111	Chr21	60864853	60864971
Chr28	29614201	29631700	17499	16.4751	Chr28	29613180	29630076	16896	PPP3CB	ENSBTAG00000019525	15875	93.9571		Chr18	45937501	46841200	903699	7.41935	Chr18	46584258	46592353	8095	UPK1A	ENSBTAG00000020543	8095	100		Chr18	1848001	1850800	2799	21.0526	Chr18	1829597	1850873	21276	AARS	ENSBTAG00000019810	2799	13.1557		Chr22	52178701	52184300	5599	11.1111	Chr22	52179610	52180750
Chr26	661501	666400	4899	16.3793	Chr26	663449	699996	36547	UBE2D1	ENSBTAG00000020796	2951	8.07453		Chr18	45937501	46841200	903699	7.41935	Chr18	46616259	46619888	3629	ZBTB32	ENSBTAG00000023611	3629	100		Chr5	25821601	25823700	2099	21.0526	Chr5	25807926	25823618	15692	ZNF385A	ENSBTAG00000015604	2017	12.8537		Chr22	52200401	52203900	3499	11.1111	Chr22	52202473	52203563
Chr2	18190201	18202100	11899	16.3793	Chr2	18054943	18329808	274865	TTN	ENSBTAG00000026986	11899	4.32903		Chr18	45937501	46841200	903699	7.41935	Chr18	46641558	46644180	2622	IGFLR1	ENSBTAG00000002764	2622	100		Chr23	17865401	17868200	2799	21.0526	Chr23	17867543	17873174	5631	HSP90AB1	ENSBTAG00000000778	657	11.6676		Chr28	42137901	42142100	4199	11.1111	Chr28	42138338	42139699
Chr5	11099901	11106900	6999	16.3793	Chr5	10913178	11118179	205001	PPFIA2	ENSBTAG00000003036	6999	3.41413		Chr18	45937501	46841200	903699	7.41935	Chr18	46646707	46648031	1324	PSENEN	ENSBTAG00000018593	1324	100		Chr6	5475401	5478200	2799	21.0526	Chr6	5474607	5499008	24401		ENSBTAG00000047900	2799	11.4708		Chr28	42583801	42586600	2799	11.1111	Chr28	42584644	42585670
Chr26	5321401	5331200	9799	16.3793	Chr26	5017714	5578654	560940	PCDH15	ENSBTAG00000045905	9799	1.74689		Chr18	45937501	46841200	903699	7.41935	Chr18	46649252	46654186	4934	LIN37	ENSBTAG00000018594	4934	100		Chr18	35859601	35862400	2799	21.0526	Chr18	35847645	35872312	24667	SMPD3	ENSBTAG00000009639	2799	11.3471		Chr5	99747201	99750700	3499	11.1111	Chr5	99748859	99749792
Chr21	47907301	47931100	23799	16.2835	Chr21	47852815	48169316	316501		ENSBTAG00000000655	23799	7.51941		Chr18	45937501	46841200	903699	7.41935	Chr18	46654243	46656762	2519	HSPB6	ENSBTAG00000018598	2519	100		Chr26	19366901	19369700	2799	21.0526	Chr26	19361232	19386569	25337	HPS1	ENSBTAG00000014314	2799	11.0471		Chr7	50814401	50817200	2799	11.1111	Chr7	50814953	50815885
Chr5	44760801	44776900	16099	16.2562	Chr5	44765461	44793485	28024	CPSF6	ENSBTAG00000007323	11439	40.8186		Chr18	45937501	46841200	903699	7.41935	Chr18	46721752	46721854	102	RF00026	ENSBTAG00000042589	102	100		Chr5	107925301	107928100	2799	21.0526	Chr5	107909393	107934878	25485	B4GALNT3	ENSBTAG00000008553	2799	10.9829		Chr8	83009501	83015100	5599	11.1111	Chr8	83010370	83010450
Chr6	87153501	87160500	6999	16.2562	Chr6	87141556	87159096	17540	CSN1S1	ENSBTAG00000007695	5595	31.8985		Chr18	45937501	46841200	903699	7.41935	Chr18	46743916	46752315	8399	KIRREL2	ENSBTAG00000007826	8399	100		Chr11	25200001	25202800	2799	21.0526	Chr11	25187252	25201563	14311	HAAO	ENSBTAG00000004674	1562	10.9147		Chr8	83009501	83015100	5599	11.1111	Chr8	83009607	83009680
Chr1	84681101	84696500	15399	16.2562	Chr1	84656319	84689038	32719	DCUN1D1	ENSBTAG00000012797	7937	24.2581		Chr18	45937501	46841200	903699	7.41935	Chr18	46778207	46779500	1293	HCST	ENSBTAG00000007336	1293	100		Chr3	78243201	78245300	2099	21.0526	Chr3	78243808	78258243	14435	SERBP1	ENSBTAG00000012957	1492	10.336		Chr8	83009501	83015100	5599	11.1111	Chr8	83009823	83009919
Chr4	31751301	31761100	9799	16.2562	Chr4	31742336	31791212	48876	FAM126A	ENSBTAG00000004575	9799	20.0487		Chr18	45937501	46841200	903699	7.41935	Chr18	46779848	46782546	2698	TYROBP	ENSBTAG00000007338	2698	100		Chr18	34756401	34759200	2799	21.0526	Chr18	34757953	34770083	12130	CES2	ENSBTAG00000005093	1247	10.2803		Chr24	43306901	43311100	4199	11.1111	Chr24	43307449	43311183
Chr11	69298601	69304200	5599	16.2562	Chr11	69204181	69321396	117215	LCLAT1	ENSBTAG00000005014	5599	4.77669		Chr18	45937501	46841200	903699	7.41935	Chr18	45971859	45991833	19974	HPN	ENSBTAG00000003829	19974	100		Chr21	8937601	8939700	2099	21.0526	Chr21	8924763	8939028	14265	ARRDC4	ENSBTAG00000018252	1427	10.0035		Chr1	140044801	140046900	2099	11.1111	Chr1	140044681	140046241
Chr19	5346601	5353600	6999	16.2562	Chr19	5316762	5516685	199923		ENSBTAG00000016078	6999	3.50085		Chr18	45937501	46841200	903699	7.41935	Chr18	46033469	46039340	5871	FXYD3	ENSBTAG00000040005	5871	100		Chr7	63515201	63518700	3499	21.0526	Chr7	63496230	63532702	36472	PDGFRB	ENSBTAG00000002804	3499	9.59366		Chr15	82376001	82379500	3499	11.1111	Chr15	82375831	82377891
Chr13	23349201	23363200	13999	16.2562	Chr13	23251449	23428980	177531	DNAJC1	ENSBTAG00000033315	13999	7.88538		Chr18	45937501	46841200	903699	7.41935	Chr18	46053083	46057378	4295	FXYD1	ENSBTAG00000017816	4295	100		Chr10	13961501	13963600	2099	21.0526	Chr10	13958174	13980371	22197	SMAD3	ENSBTAG00000012599	2099	9.45623		Chr13	54007801	54009900	2099	11.1111	Chr13	54009226	54009998
Chr2	35263901	35282800	18899	16.092	Chr2	35247178	35342975	95797	TANK	ENSBTAG00000006654	18899	19.7282		Chr18	45937501	46841200	903699	7.41935	Chr18	46067593	46078935	11342	FXYD5	ENSBTAG00000031441	11342	100		Chr29	33695901	33698000	2099	21.0526	Chr29	33680586	33703975	23389	IGSF9B	ENSBTAG00000014224	2099	8.9743		Chr15	42911401	42914200	2799	11.1111	Chr15	42911044	42913326
Chr26	15845901	15852900	6999	16.092	Chr26	15754511	15850136	95625	TBC1D12	ENSBTAG00000009693	4235	4.42876		Chr18	45937501	46841200	903699	7.41935	Chr18	46164776	46174400	9624	USF2	ENSBTAG00000017035	9624	100		Chr5	29997801	29999900	2099	21.0526	Chr5	29981933	30005379	23446	ASIC1	ENSBTAG00000000970	2099	8.95249		Chr22	52219301	52221400	2099	11.1111	Chr22	52219970	52221924
Chr21	49526401	49532700	6299	16.092	Chr21	49526702	49532179	5477		ENSBTAG00000048042	5477	100		Chr18	45937501	46841200	903699	7.41935	Chr18	46184320	46200720	16400	MAG	ENSBTAG00000017044	16400	100		Chr26	37345701	37347800	2099	21.0526	Chr26	37346018	37366138	20120	PNLIPRP2	ENSBTAG00000000765	1782	8.85686		Chr15	79345001	79347100	2099	11.1111	Chr15	79346444	79347350
Chr11	65817501	65825900	8399	16.092	Chr11	65813300	65826759	13459	ETAA1	ENSBTAG00000011727	8399	62.4043		Chr18	45937501	46841200	903699	7.41935	Chr18	46228132	46239044	10912	CD22	ENSBTAG00000011887	10912	100		Chr5	101470601	101473400	2799	21.0526	Chr5	101453054	101472170	19116	PHC1	ENSBTAG00000018205	1569	8.20778		Chr3	101056901	101059700	2799	11.1111	Chr3	101057033	101061007
Chr26	24824101	24831100	6999	16.092	Chr26	24786360	24844579	58219	SLK	ENSBTAG00000001017	6999	12.0218		Chr18	45937501	46841200	903699	7.41935	Chr18	46544686	46552113	7427	RBM42	ENSBTAG00000013440	7427	100		Chr22	12506901	12509700	2799	21.0526	Chr22	12480973	12515211	34238	TTC21A	ENSBTAG00000010477	2799	8.17513		Chr1	115835301	115837400	2099	11.1111	Chr1	115834618	115836268
Chr3	43399301	43404900	5599	16.092	Chr3	43400346	43444844	44498	SLC35A3	ENSBTAG00000012454	4554	10.2342		Chr18	45937501	46841200	903699	7.41935	Chr18	46620836	46640904	20068	KMT2B	ENSBTAG00000002763	20068	100		Chr26	24850701	24854200	3499	21.0526	Chr26	24848931	24896345	47414	COL17A1	ENSBTAG00000002430	3499	7.37968		Chr13	65214101	65216900	2799	11.1111	Chr13	65214404	65220014
Chr21	49526401	49532700	6299	16.092	Chr21	49489517	49555507	65990	SEC23A	ENSBTAG00000003708	6299	9.54539		Chr18	45937501	46841200	903699	7.41935	Chr18	46644289	46646601	2312	U2AF1L4	ENSBTAG00000023610	2312	100		Chr2	105345801	105347900	2099	21.0526	Chr2	105338358	105367369	29011	IGFBP2	ENSBTAG00000005596	2099	7.23519		Chr10	42709801	42713300	3499	11.1111	Chr10	42705686	42713009
Chr1	58488501	58495500	6999	16.092	Chr1	58469279	58575453	106174		ENSBTAG00000013920	6999	6.59201		Chr18	45937501	46841200	903699	7.41935	Chr18	46676909	46687627	10718	ARHGAP33	ENSBTAG00000009714	10718	100		Chr21	27904801	27907600	2799	21.0526	Chr21	27906719	27919029	12310	MPHOSPH10	ENSBTAG00000009854	881	7.15678		Chr3	8231301	8233400	2099	11.1111	Chr3	8229236	8234089
Chr4	89907301	89913600	6299	16.092	Chr4	89878821	89975826	97005	POT1	ENSBTAG00000013180	6299	6.49348		Chr18	45937501	46841200	903699	7.41935	Chr18	46696420	46711973	15553	PRODH2	ENSBTAG00000031772	15553	100		Chr11	11354001	11357500	3499	21.0526	Chr11	11315219	11356938	41719	RAB11FIP5	ENSBTAG00000006162	2937	7.03996		Chr15	34851601	34853700	2099	11.1111	Chr15	34848617	34853735
Chr21	55174701	55180300	5599	16.092	Chr21	55179305	55207518	28213	KLHL28	ENSBTAG00000020042	995	3.52674		Chr18	45937501	46841200	903699	7.41935	Chr18	46721282	46739882	18600	NPHS1	ENSBTAG00000007821	18600	100		Chr26	20475701	20477800	2099	21.0526	Chr26	20466104	20476402	10298	SLC25A28	ENSBTAG00000012107	701	6.80715		Chr7	54358501	54361300	2799	11.1111	Chr7	54359830	54363506
Chr2	56840001	56849800	9799	16.092	Chr2	56711720	57011911	300191		ENSBTAG00000024632	9799	3.26426		Chr18	45937501	46841200	903699	7.41935	Chr18	46754202	46764958	10756	APLP1	ENSBTAG00000001151	10756	100		Chr25	37204301	37207800	3499	21.0526	Chr25	37189786	37242576	52790	CYP3A5	ENSBTAG00000005450	3499	6.62815		Chr7	40369701	40371800	2099	11.1111	Chr7	40369423	40374999
Chr2	34664001	34669600	5599	16.092	Chr2	34572522	34826834	254312	SLC4A10	ENSBTAG00000015317	5599	2.20163		Chr18	45937501	46841200	903699	7.41935	Chr18	46768514	46776803	8289	NFKBID	ENSBTAG00000007334	8289	100		Chr21	25648701	25652200	3499	21.0526	Chr21	25651050	25668496	17446	MORF4L1	ENSBTAG00000010988	1150	6.59177		Chr22	52156301	52160500	4199	11.1111	Chr22	52155118	52157001
Chr4	43544901	43550500	5599	16.092	Chr4	43549368	43641516	92148	PHTF2	ENSBTAG00000005102	1132	1.22846		Chr18	45937501	46841200	903699	7.41935	Chr18	46818878	46825746	6868	LRFN3	ENSBTAG00000000153	6868	100		Chr8	85848001	85850100	2099	21.0526	Chr8	85820087	85852096	32009	FGD3	ENSBTAG00000006939	2099	6.55753		Chr10	200201	202300	2099	11.1111	Chr10	197184	201982
Chr14	59433501	59441200	7699	16.092	Chr14	59137214	59436333	299119	ANGPT1	ENSBTAG00000014051	2832	0.94678		Chr18	45937501	46841200	903699	7.41935	Chr18	46398986	46407765	8779	ATP4A	ENSBTAG00000008777	8779	100		Chr18	2213401	2216900	3499	21.0526	Chr18	2183491	2237316	53825	FA2H	ENSBTAG00000012222	3499	6.5007		Chr20	66939601	66942400	2799	11.1111	Chr20	66937444	66945639
Chr8	15180901	15190000	9099	16.092	Chr8	15183224	15183304	80	bta-mir-876	ENSBTAG00000037369	80	100		Chr18	45937501	46841200	903699	7.41935	Chr18	46528185	46538476	10291	HAUS5	ENSBTAG00000013436	10291	100		Chr2	125253101	125256600	3499	21.0526	Chr2	125213837	125255802	41965	OPRD1	ENSBTAG00000003202	2701	6.43632		Chr10	104095601	104098400	2799	11.1111	Chr10	104090288	104098734
Chr26	36022701	36033900	11199	16.092	Chr26	35862687	36163723	301036	ATRNL1	ENSBTAG00000017709	11199	3.72015		Chr18	45937501	46841200	903699	7.41935	Chr18	46658433	46668809	10376	PROSER3	ENSBTAG00000018599	10376	100		Chr22	13271301	13273400	2099	21.0526	Chr22	13271526	13302316	30790	ENTPD3	ENSBTAG00000011702	1874	6.08639		Chr15	82369701	82373200	3499	11.1111	Chr15	82363844	82372527
Chr16	31780701	31787700	6999	16.092	Chr16	31589396	32333109	743713	SMYD3	ENSBTAG00000033180	6999	0.941089		Chr18	45937501	46841200	903699	7.41935	Chr18	45932691	45957028	24337	GRAMD1A	ENSBTAG00000003820	19527	80.2359		Chr29	40688901	40691000	2099	21.0526	Chr29	40682320	40716882	34562	SYT7	ENSBTAG00000019947	2099	6.07314		Chr26	14446601	14450100	3499	11.1111	Chr26	14447529	14455537
Chr5	42120401	42140700	20299	15.9483	Chr5	42075175	42147586	72411	KIF21A	ENSBTAG00000004832	20299	28.033		Chr18	59905301	59941000	35699	7.09677	Chr18	59894613	59917943	23330		ENSBTAG00000015899	12642	54.1877		Chr6	104651401	104654900	3499	21.0526	Chr6	104598245	104657218	58973	PPP2R2C	ENSBTAG00000020598	3499	5.93322		Chr24	784001	787500	3499	11.1111	Chr24	776267	787228
Chr3	29082901	29097600	14699	15.9483	Chr3	28948285	29088696	140411	TRIM33	ENSBTAG00000001499	5795	4.12717		Chr18	59905301	59941000	35699	7.09677	Chr18	59853656	59971475	117819		ENSBTAG00000021433	35699	30.2999		Chr14	71534401	71536500	2099	21.0526	Chr14	71515117	71535602	20485	PLEKHF2	ENSBTAG00000019581	1201	5.86283		Chr15	56970201	56973700	3499	11.1111	Chr15	56961320	56974713
Chr16	31231901	31236100	4199	15.8621	Chr16	31177715	31256502	78787	AHCTF1	ENSBTAG00000013949	4199	5.32956		Chr23	29056301	29074500	18199	6.81004	Chr23	29061846	29062781	935		ENSBTAG00000046892	935	100		Chr9	71412601	71416800	4199	21.0526	Chr9	71381757	71455585	73828	STX7	ENSBTAG00000017139	4199	5.68754		Chr10	45204601	45207400	2799	11.1111	Chr10	45205473	45212956
Chr8	51192401	51197300	4899	15.8621	Chr8	51119869	51223217	103348	TRPM6	ENSBTAG00000033076	4899	4.74029		Chr23	29056301	29074500	18199	6.81004	Chr23	29071805	29072731	926		ENSBTAG00000047829	926	100		Chr26	39631901	39634700	2799	21.0526	Chr26	39633701	39651266	17565	FAM45A	ENSBTAG00000008729	999	5.68745		Chr28	42117601	42120400	2799	11.1111	Chr28	42111714	42119577
Chr2	101694601	101703000	8399	15.8621	Chr2	101527602	101706119	178517	IKZF2	ENSBTAG00000037804	8399	4.70487		Chr14	39503801	39506600	2799	6.45161	Chr14	39504412	39505564	1152		ENSBTAG00000032944	1152	100		Chr17	63382901	63385000	2099	21.0526	Chr17	63358582	63396162	37580	DTX1	ENSBTAG00000016738	2099	5.58542		Chr9	41190801	41193600	2799	11.1111	Chr9	41186215	41197416
Chr2	98801501	98807100	5599	15.8621	Chr2	98758036	98898492	140456	CPS1	ENSBTAG00000016662	5599	3.9863		Chr15	28495601	29360100	864499	6.45161	Chr15	28563804	28563875	71		ENSBTAG00000039510	71	100		Chr18	23827301	23830100	2799	21.0526	Chr18	23828638	23855657	27019	MMP2	ENSBTAG00000019267	1462	5.41101		Chr13	73871001	73878000	6999	11.1111	Chr13	73866814	73872277
Chr4	50939001	50947400	8399	15.8621	Chr4	50842854	50942840	99986	CTTNBP2	ENSBTAG00000021469	3839	3.83954		Chr15	28495601	29360100	864499	6.45161	Chr15	28909315	28916825	7510	FXYD2	ENSBTAG00000009828	7510	100		Chr23	15978201	15980300	2099	21.0526	Chr23	15948727	15988075	39348	TRERF1	ENSBTAG00000015321	2099	5.33445		Chr2	86447901	86450000	2099	11.1111	Chr2	86449525	86451564
Chr1	82966801	82975200	8399	15.8621	Chr1	82706097	82987709	281612	VPS8	ENSBTAG00000005209	8399	2.98247		Chr15	28495601	29360100	864499	6.45161	Chr15	28939749	28940117	368		ENSBTAG00000047932	368	100		Chr23	24635801	24641400	5599	21.0526	Chr23	24637969	24702830	64861	TRAM2	ENSBTAG00000009112	3431	5.28977		Chr28	28535501	28539000	3499	11.1111	Chr28	28529240	28544370
Chr2	99846601	99855700	9099	15.8621	Chr2	99660620	99997642	337022		ENSBTAG00000012647	9099	2.69982		Chr15	28495601	29360100	864499	6.45161	Chr15	29140970	29141096	126	RF00561	ENSBTAG00000042236	126	100		Chr3	57770301	57772400	2099	21.0526	Chr3	57750913	57792193	41280	CLCA2	ENSBTAG00000038215	2099	5.08479		Chr9	88638201	88640300	2099	11.1111	Chr9	88632916	88639753
Chr4	51706201	51711800	5599	15.8621	Chr4	51479799	51748321	268522	ST7	ENSBTAG00000010756	5599	2.08512		Chr15	28495601	29360100	864499	6.45161	Chr15	28926760	28963808	37048	FXYD6	ENSBTAG00000014354	37048	100		Chr3	48762701	48765500	2799	21.0526	Chr3	48763975	48794136	30161	CNN3	ENSBTAG00000020345	1525	5.0562		Chr4	11918901	11921000	2099	11.1111	Chr4	11912009	11921418
Chr1	134005901	134012900	6999	15.8621	Chr1	133678526	134028760	350234	STAG1	ENSBTAG00000035437	6999	1.99838		Chr15	28495601	29360100	864499	6.45161	Chr15	29000630	29022098	21468	TMPRSS13	ENSBTAG00000008342	21468	100		Chr13	3857701	3859800	2099	21.0526	Chr13	3832286	3876681	44395	JAG1	ENSBTAG00000012817	2099	4.72801		Chr21	3609201	3612000	2799	11.1111	Chr21	3611984	3612057
Chr11	61754701	61763100	8399	15.8621	Chr11	61759950	61969748	209798	WDPCP	ENSBTAG00000005151	3150	1.50144		Chr15	28495601	29360100	864499	6.45161	Chr15	29257448	29277309	19861	SCN4B	ENSBTAG00000039340	19861	100		Chr26	18192301	18195100	2799	21.0526	Chr26	18136427	18196310	59883	SLIT1	ENSBTAG00000043991	2799	4.67411		Chr13	51858801	51860900	2099	11.1111	Chr13	51853965	51863562
Chr4	29575001	29581300	6299	15.8621	Chr4	29456588	29575557	118969	ABCB5	ENSBTAG00000002595	556	0.467349		Chr15	28495601	29360100	864499	6.45161	Chr15	29291352	29303246	11894	SCN2B	ENSBTAG00000033529	11894	100		Chr15	47133101	47135900	2799	21.0526	Chr15	47108929	47171016	62087	DNHD1	ENSBTAG00000009255	2799	4.50819		Chr28	31047801	31050600	2799	11.1111	Chr28	31044242	31057065
Chr2	9675401	9685200	9799	15.8621	Chr2	9684037	9685022	985		ENSBTAG00000047275	985	100		Chr15	28495601	29360100	864499	6.45161	Chr15	29313736	29344970	31234	JAML	ENSBTAG00000023283	31234	100		Chr11	6237701	6239800	2099	21.0526	Chr11	6213473	6238791	25318	RNF149	ENSBTAG00000008269	1090	4.30524		Chr2	122817101	122819900	2799	11.1111	Chr2	122814786	122817735
Chr26	3999101	4004700	5599	15.8621	Chr26	3999124	3999191	67		ENSBTAG00000048299	67	100		Chr15	28495601	29360100	864499	6.45161	Chr15	28524421	28623243	98822	DSCAML1	ENSBTAG00000016692	98822	100		Chr11	95364501	95368000	3499	21.0526	Chr11	95314593	95400813	86220	NEK6	ENSBTAG00000019470	3499	4.05822		Chr13	62911101	62914600	3499	11.1111	Chr13	62901440	62918251
Chr1	56358401	56365400	6999	15.8621	Chr1	56353745	56378308	24563	NECTIN3	ENSBTAG00000013769	6999	28.4941		Chr15	28495601	29360100	864499	6.45161	Chr15	29093384	29102483	9099	IL10RA	ENSBTAG00000005215	9099	100		Chr4	106906801	106909600	2799	21.0526	Chr4	106853030	106923607	70577		ENSBTAG00000027204	2799	3.96588		Chr16	53294501	53296600	2099	11.1111	Chr16	53295217	53302109
Chr2	79812601	79819600	6999	15.8621	Chr2	79798261	79852401	54140	GLS	ENSBTAG00000007863	6999	12.9276		Chr15	28495601	29360100	864499	6.45161	Chr15	29193486	29233495	40009	TMPRSS4	ENSBTAG00000021518	40009	100		Chr21	55922301	55925100	2799	21.0526	Chr21	55924230	55946434	22204	PDIA3	ENSBTAG00000017196	870	3.91821		Chr21	21199501	21203000	3499	11.1111	Chr21	21197851	21215597
Chr2	98279301	98289800	10499	15.8621	Chr2	98279695	98378538	98843	KANSL1L	ENSBTAG00000021600	10105	10.2233		Chr18	65657201	65660700	3499	6.45161	Chr18	65657927	65658031	104	RF00026	ENSBTAG00000043433	104	100		Chr5	65851101	65853900	2799	21.0526	Chr5	65852754	65882216	29462	CHPT1	ENSBTAG00000002490	1146	3.88976		Chr6	87387301	87390100	2799	11.1111	Chr6	87378398	87392750
Chr2	9675401	9685200	9799	15.8621	Chr2	9651631	9760100	108469	ITGAV	ENSBTAG00000019929	9799	9.03392		Chr19	28600601	28603400	2799	6.45161	Chr19	28602302	28602961	659	RNF222	ENSBTAG00000039299	659	100		Chr10	77209301	77212100	2799	21.0526	Chr10	77201411	77273590	72179	SPTB	ENSBTAG00000004732	2799	3.87786		Chr8	107653701	107655800	2099	11.1111	Chr8	107645159	107656813
Chr11	26250001	26257700	7699	15.8621	Chr11	26185559	26284636	99077	LRPPRC	ENSBTAG00000016368	7699	7.77072		Chr19	37744701	37871400	126699	6.45161	Chr19	37828780	37839397	10617	PHB	ENSBTAG00000017120	10617	100		Chr10	77221901	77224700	2799	21.0526	Chr10	77201411	77273590	72179	SPTB	ENSBTAG00000004732	2799	3.87786		Chr28	2175601	2177700	2099	11.1111	Chr28	2167764	2177307
Chr16	31479701	31486700	6999	15.8621	Chr16	31456108	31552138	96030	CNST	ENSBTAG00000000511	6999	7.28835		Chr2	75406101	75408900	2799	6.45161	Chr2	75406354	75407601	1247		ENSBTAG00000047681	1247	100		Chr23	19943701	19945800	2099	21.0526	Chr23	19907160	19945051	37891	PLA2G7	ENSBTAG00000019315	1350	3.56285		Chr7	7902301	7905800	3499	11.1111	Chr7	7899037	7919167
Chr2	98316401	98322000	5599	15.8621	Chr2	98279695	98378538	98843	KANSL1L	ENSBTAG00000021600	5599	5.66454		Chr20	4241301	4384100	142799	6.45161	Chr20	4337739	4356155	18416	NEURL1B	ENSBTAG00000001429	18416	100		Chr26	40329801	40331900	2099	21.0526	Chr26	40293282	40331111	37829	MCMBP	ENSBTAG00000009877	1310	3.46295		Chr3	116652901	116655000	2099	11.1111	Chr3	116650278	116662501
Chr11	60063501	60069800	6299	15.8621	Chr11	60068221	60109922	41701	XPO1	ENSBTAG00000013254	1579	3.78648		Chr21	35228901	35233800	4899	6.45161	Chr21	35229657	35231716	2059		ENSBTAG00000038080	2059	100		Chr21	61913601	61917100	3499	21.0526	Chr21	61855015	61963799	108784	SYNE3	ENSBTAG00000003526	3499	3.21647		Chr16	44993901	44996700	2799	11.1111	Chr16	44994737	45006429
Chr2	101601501	101605700	4199	15.8621	Chr2	101527602	101706119	178517	IKZF2	ENSBTAG00000037804	4199	2.35216		Chr23	9240701	9395400	154699	6.45161	Chr23	9340955	9353750	12795	PPARD	ENSBTAG00000017542	12795	100		Chr8	104466601	104470100	3499	21.0526	Chr8	104422822	104543026	120204	RGS3	ENSBTAG00000004499	3499	2.91088		Chr10	46977001	46980500	3499	11.1111	Chr10	46962111	46979997
Chr8	59927001	59931900	4899	15.8621	Chr8	59797489	60010848	213359	UNC13B	ENSBTAG00000011397	4899	2.29613		Chr23	9240701	9395400	154699	6.45161	Chr23	9391523	9394013	2490	RPL10A	ENSBTAG00000019494	2490	100		Chr11	10581901	10584700	2799	21.0526	Chr11	10546064	10646706	100642	TET3	ENSBTAG00000022381	2799	2.78115		Chr1	147716801	147719600	2799	11.1111	Chr1	147717838	147728673
Chr8	47287101	47293400	6299	15.8621	Chr8	47013619	47320993	307374	TRPM3	ENSBTAG00000007778	6299	2.04929		Chr23	9240701	9395400	154699	6.45161	Chr23	9381446	9390572	9126	FANCE	ENSBTAG00000019492	9126	100		Chr22	12083401	12086200	2799	21.0526	Chr22	12015691	12118718	103027	SCN5A	ENSBTAG00000009155	2799	2.71676		Chr17	3960601	3962700	2099	11.1111	Chr17	3949710	3963032
Chr4	19091801	19096700	4899	15.8621	Chr4	18997840	19093243	95403	PHF14	ENSBTAG00000011819	1442	1.51148		Chr23	29011501	29021300	9799	6.45161	Chr23	29018639	29019726	1087		ENSBTAG00000047644	1087	100		Chr13	3800301	3802400	2099	21.0526	Chr13	3737182	3815751	78569	SLX4IP	ENSBTAG00000034991	2099	2.67154		Chr3	107031401	107034900	3499	11.1111	Chr3	107032468	107047976
Chr21	48168401	48172600	4199	15.8621	Chr21	47852815	48169316	316501		ENSBTAG00000000655	915	0.289099		Chr23	29074501	29082900	8399	6.45161	Chr23	29078533	29079824	1291		ENSBTAG00000048019	1291	100		Chr22	52460101	52462900	2799	21.0526	Chr22	52369974	52462511	92537	MAP4	ENSBTAG00000015839	2410	2.60436		Chr4	103463501	103465600	2099	11.1111	Chr4	103454361	103465193
Chr1	86699901	86706200	6299	15.7635	Chr1	86678925	86751963	73038	FXR1	ENSBTAG00000016457	6299	8.62428		Chr26	5716201	5718300	2099	6.45161	Chr26	5717207	5718151	944		ENSBTAG00000039406	944	100		Chr17	55990201	55993000	2799	21.0526	Chr17	55899388	56017498	118110	KDM2B	ENSBTAG00000002328	2799	2.36982		Chr1	95794301	95796400	2099	11.1111	Chr1	95795892	95799185
Chr2	91692301	91707000	14699	15.7088	Chr2	91658159	91726299	68140	CARF	ENSBTAG00000016000	14699	21.5718		Chr26	12323501	12327000	3499	6.45161	Chr26	12325286	12325402	116	RF00001	ENSBTAG00000046863	116	100		Chr6	115989301	115992100	2799	21.0526	Chr6	115981183	116105180	123997	PROM1	ENSBTAG00000013736	2799	2.25731		Chr13	11321801	11324600	2799	11.1111	Chr13	11315039	11333507
Chr10	72447201	72452800	5599	15.5172	Chr10	72413702	72514374	100672	LRRC9	ENSBTAG00000003090	5599	5.56163		Chr26	39218901	39221700	2799	6.45161	Chr26	39219423	39220535	1112	PRLHR	ENSBTAG00000047842	1112	100		Chr7	55575101	55577200	2099	21.0526	Chr7	55508007	55601836	93829	FGF1	ENSBTAG00000005198	2099	2.23705		Chr4	99821401	99845200	23799	11.1111	Chr4	99787244	99948547
Chr5	86581601	86592800	11199	15.5172	Chr5	86571273	87036285	465012	SOX5	ENSBTAG00000022360	11199	2.40832		Chr29	42476001	42508900	32899	6.45161	Chr29	42478123	42495303	17180		ENSBTAG00000011019	17180	100		Chr3	102394601	102397400	2799	21.0526	Chr3	102290329	102421170	130841	ERI3	ENSBTAG00000015559	2799	2.13924		Chr15	6645101	6647200	2099	11.1111	Chr15	6639728	6654015
Chr1	95097801	95106900	9099	15.5172	Chr1	94965198	95364350	399152	SPATA16	ENSBTAG00000031802	9099	2.27958		Chr3	34394501	34396600	2099	6.45161	Chr3	34395251	34395683	432	RF01268	ENSBTAG00000045530	432	100		Chr18	38481101	38484600	3499	21.0526	Chr18	38325141	38491680	166539	ZFHX3	ENSBTAG00000014636	3499	2.10101		Chr2	122208801	122211600	2799	11.1111	Chr2	122194339	122213700
Chr13	21296101	21301000	4899	15.5172	Chr13	21049546	21386152	336606	MALRD1	ENSBTAG00000023216	4899	1.45541		Chr3	101808701	101814300	5599	6.45161	Chr3	101809788	101813887	4099	BEST4	ENSBTAG00000015288	4099	100		Chr21	22882301	22884400	2099	21.0526	Chr21	22883305	22935573	52268	ALPK3	ENSBTAG00000001618	1095	2.09497		Chr2	86447901	86450000	2099	11.1111	Chr2	86438979	86449372
Chr4	72690801	72703400	12599	15.5172	Chr4	72691793	72763460	71667	ADAM22	ENSBTAG00000007136	11607	16.1957		Chr3	113942501	113946000	3499	6.45161	Chr3	113943011	113944613	1602		ENSBTAG00000048275	1602	100		Chr16	77169401	77173600	4199	21.0526	Chr16	77046129	77250393	204264	PLXNA2	ENSBTAG00000001173	4199	2.05567		Chr22	57934101	57939000	4899	11.1111	Chr22	57916365	57951507
Chr8	41526101	41532400	6299	15.5172	Chr8	41458921	41577023	118102	RFX3	ENSBTAG00000000819	6299	5.33353		Chr4	27888701	27890800	2099	6.45161	Chr4	27890076	27890570	494	FERD3L	ENSBTAG00000039955	494	100		Chr9	98256901	98259700	2799	21.0526	Chr9	98239672	98376380	136708	AGPAT4	ENSBTAG00000007668	2799	2.04743		Chr2	120047901	120050000	2099	11.1111	Chr2	120039585	120049214
Chr10	73285101	73291400	6299	15.5172	Chr10	73153517	73363530	210013	MNAT1	ENSBTAG00000030801	6299	2.99934		Chr5	58450001	58452100	2099	6.45161	Chr5	58450945	58451880	935		ENSBTAG00000024798	935	100		Chr19	7873601	7875700	2099	21.0526	Chr19	7875201	7899782	24581	DGKE	ENSBTAG00000004449	499	2.03002		Chr16	63538301	63543200	4899	11.1111	Chr16	63526331	63562369
Chr6	33468401	33474000	5599	15.5172	Chr6	33473222	33473374	152		ENSBTAG00000047821	152	100		Chr7	58628501	58630600	2099	6.45161	Chr7	58629303	58629421	118	RF00001	ENSBTAG00000047480	118	100		Chr10	86192401	86194500	2099	21.0526	Chr10	86186700	86294121	107421	LTBP2	ENSBTAG00000021957	2099	1.95399		Chr11	29625401	29627500	2099	11.1111	Chr11	29626087	29636759
Chr2	44791601	44799300	7699	15.5172	Chr2	44763141	44818737	55596	RIF1	ENSBTAG00000021020	7699	13.8481		Chr2	65524901	65527700	2799	6.45161	Chr2	65526345	65527741	1396		ENSBTAG00000047036	1355	97.063		Chr16	43858501	43861300	2799	21.0526	Chr16	43848339	43992183	143844	PEX14	ENSBTAG00000013538	2799	1.94586		Chr16	4685801	4687900	2099	11.1111	Chr16	4686518	4697039
Chr6	7149801	7153300	3499	15.5172	Chr6	7145414	7150482	5068	C6H4orf3	ENSBTAG00000048273	681	13.4373		Chr23	9240701	9395400	154699	6.45161	Chr23	9237764	9263820	26056	DEF6	ENSBTAG00000025622	23119	88.7281		Chr16	53114601	53116700	2099	21.0526	Chr16	53075569	53115375	39806	PLEKHM2	ENSBTAG00000018722	774	1.94443		Chr22	16947001	16949800	2799	11.1111	Chr22	16933320	16955467
Chr16	62544301	62547800	3499	15.5172	Chr16	62533723	62577521	43798	TOR1AIP1	ENSBTAG00000035226	3499	7.98895		Chr25	36868301	36870400	2099	6.45161	Chr25	36868138	36869514	1376	MBLAC1	ENSBTAG00000037549	1213	88.1541		Chr11	87200401	87202500	2099	21.0526	Chr11	87191215	87307998	116783	HPCAL1	ENSBTAG00000004259	2099	1.79735		Chr3	93735601	93738400	2799	11.1111	Chr3	93728705	93751305
Chr1	98013301	98018900	5599	15.5172	Chr1	97985764	98061926	76162	PHC3	ENSBTAG00000013938	5599	7.35144		Chr16	4403001	4407900	4899	6.45161	Chr16	4402474	4406421	3947	IL10	ENSBTAG00000006685	3420	86.6481		Chr11	87212301	87214400	2099	21.0526	Chr11	87191215	87307998	116783	HPCAL1	ENSBTAG00000004259	2099	1.79735		Chr4	107812601	107814700	2099	11.1111	Chr4	107804452	107821622
Chr8	39281901	39288900	6999	15.5172	Chr8	39196219	39338213	141994	RIC1	ENSBTAG00000001283	6999	4.92908		Chr6	32137001	32140500	3499	6.45161	Chr6	32136547	32138712	2165	ATOH1	ENSBTAG00000002895	1711	79.03		Chr25	18796401	18798500	2099	21.0526	Chr25	18742786	18797374	54588	DCUN1D3	ENSBTAG00000032260	973	1.78244		Chr2	25062101	25064900	2799	11.1111	Chr2	25045500	25070380
Chr26	15010801	15015700	4899	15.5172	Chr26	15012962	15070687	57725	FRA10AC1	ENSBTAG00000000447	2738	4.74318		Chr5	112509601	112513100	3499	6.45161	Chr5	112510411	112513883	3472	MChr1	ENSBTAG00000004048	2689	77.4482		Chr15	47133101	47135900	2799	21.0526	Chr15	47109758	47267567	157809	APBB1	ENSBTAG00000015655	2799	1.77366		Chr24	42615301	42617400	2099	11.1111	Chr24	42616054	42628182
Chr15	17915801	17921400	5599	15.5172	Chr15	17857169	17983781	126612	CUL5	ENSBTAG00000012882	5599	4.42217		Chr4	114206401	114211300	4899	6.45161	Chr4	114208682	114212312	3630	TMEM176A	ENSBTAG00000012078	2618	72.1212		Chr21	21259001	21261800	2799	21.0526	Chr21	21117499	21280811	163312	RLBP1	ENSBTAG00000033721	2799	1.7139		Chr2	122111501	122115000	3499	11.1111	Chr2	122092889	122113823
Chr11	37785301	37789500	4199	15.5172	Chr11	37787989	37822911	34922	CLHC1	ENSBTAG00000000295	1511	4.32679		Chr4	94942401	94948000	5599	6.45161	Chr4	94943347	94949979	6632	CPA1	ENSBTAG00000046169	4653	70.1598		Chr21	31955701	31957800	2099	21.0526	Chr21	31860207	31983703	123496	TMEM266	ENSBTAG00000012489	2099	1.69965		Chr24	2865101	2870700	5599	11.1111	Chr24	2858679	2910274
Chr10	28508201	28513800	5599	15.5172	Chr10	28459345	28509712	50367	KATNBL1	ENSBTAG00000006413	1511	2.99998		Chr22	53998701	54002200	3499	6.45161	Chr22	53998567	54003908	5341	CXCR6	ENSBTAG00000015708	3499	65.5121		Chr3	92458101	92460900	2799	21.0526	Chr3	92411760	92576787	165027	SSBP3	ENSBTAG00000010717	2799	1.69609		Chr13	60361701	60363800	2099	11.1111	Chr13	60355542	60362412
Chr6	7149801	7153300	3499	15.5172	Chr6	7151718	7207800	56082	USP53	ENSBTAG00000010350	1582	2.82087		Chr13	60687201	60694200	6999	6.45161	Chr13	60684667	60691970	7303	RSPO4	ENSBTAG00000021885	4769	65.3019		Chr16	22494501	22497300	2799	21.0526	Chr16	22495736	22588280	92544	TGFB2	ENSBTAG00000005359	1564	1.69001		Chr11	9275701	9280600	4899	11.1111	Chr11	9253234	9300671
Chr1	133955501	133960400	4899	15.5172	Chr1	133678526	134028760	350234	STAG1	ENSBTAG00000035437	4899	1.39878		Chr5	25931501	25936400	4899	6.45161	Chr5	25929035	25936083	7048	NFE2	ENSBTAG00000001562	4582	65.0114		Chr25	18796401	18798500	2099	21.0526	Chr25	18797874	18835009	37135	LYRM1	ENSBTAG00000018559	626	1.68574		Chr11	9203601	9206400	2799	11.1111	Chr11	9200410	9227574
Chr1	110100901	110107200	6299	15.5172	Chr1	109821738	110273727	451989	RSRC1	ENSBTAG00000031561	6299	1.39362		Chr16	29664601	29668100	3499	6.45161	Chr16	29663583	29666431	2848	LEFTY2	ENSBTAG00000002855	1830	64.2556		Chr22	7515901	7518000	2099	21.0526	Chr22	7413788	7517634	103846	GLB1	ENSBTAG00000015254	1733	1.66882		Chr3	92660401	92662500	2099	11.1111	Chr3	92646538	92666926
Chr10	78933401	78938300	4899	15.5172	Chr10	78906241	79442326	536085	GPHN	ENSBTAG00000004171	4899	0.913848		Chr23	29108101	29111600	3499	6.45161	Chr23	29106708	29110560	3852	OR12D2	ENSBTAG00000040188	2459	63.837		Chr21	2982701	2985500	2799	21.0526	Chr21	2806936	2988464	181528	ATP10A	ENSBTAG00000027081	2799	1.54191		Chr24	58776201	58778300	2099	11.1111	Chr24	58770279	58790832
Chr1	41454701	41458200	3499	15.5172	Chr1	40608729	41623778	1015049	EPHA6	ENSBTAG00000044111	3499	0.344712		Chr19	43670201	43673700	3499	6.45161	Chr19	43669374	43671655	2281	RPL27	ENSBTAG00000017441	1454	63.744		Chr10	9965901	9968700	2799	21.0526	Chr10	9789137	9974919	185782	ARSB	ENSBTAG00000008341	2799	1.5066		Chr8	63696501	63699300	2799	11.1111	Chr8	63676509	63698768
Chr2	79849001	79865100	16099	15.3605	Chr2	79798261	79852401	54140	GLS	ENSBTAG00000007863	3400	6.28001		Chr21	35263201	35266700	3499	6.45161	Chr21	35264590	35267979	3389	GZMB	ENSBTAG00000010057	2110	62.2603		Chr19	19782001	19784800	2799	21.0526	Chr19	19758764	19956549	197785	NOS2	ENSBTAG00000006894	2799	1.41517		Chr3	103912901	103915700	2799	11.1111	Chr3	103902890	103931096
Chr2	79827301	79846200	18899	15.3605	Chr2	79798261	79852401	54140	GLS	ENSBTAG00000007863	18899	34.9076		Chr6	7105701	7107800	2099	6.45161	Chr6	7105321	7108886	3565	FABP2	ENSBTAG00000017045	2099	58.878		Chr16	77225401	77228200	2799	21.0526	Chr16	77046129	77250393	204264	PLXNA2	ENSBTAG00000001173	2799	1.37029		Chr9	87844401	87846500	2099	11.1111	Chr9	87840982	87862199
Chr20	14609701	14617400	7699	15.2709	Chr20	14421751	14681940	260189	CWC27	ENSBTAG00000000037	7699	2.959		Chr21	35145601	35158200	12599	6.45161	Chr21	35140512	35152721	12209		ENSBTAG00000038159	7120	58.3176		Chr19	26016901	26019700	2799	21.0526	Chr19	25942767	26017902	75135	PITPNM3	ENSBTAG00000002982	1001	1.33227		Chr3	115216501	115218600	2099	11.1111	Chr3	115210340	115232304
Chr5	51418501	51427600	9099	15.2709	Chr5	51380096	51510100	130004	USP15	ENSBTAG00000010428	9099	6.99902		Chr24	42621601	42629300	7699	6.45161	Chr24	42616054	42628182	12128	NAPG	ENSBTAG00000005158	6581	54.2629		Chr11	13018601	13021400	2799	21.0526	Chr11	12894979	13123270	228291	DYSF	ENSBTAG00000013290	2799	1.22607		Chr8	76483401	76486900	3499	11.1111	Chr8	76468680	76484933
Chr4	11787301	11793600	6299	15.2709	Chr4	11735528	11787909	52381	CASD1	ENSBTAG00000009109	608	1.16073		Chr13	52493001	52497900	4899	6.45161	Chr13	52494961	52500593	5632	LZTS3	ENSBTAG00000020454	2939	52.1839		Chr15	34714401	34716500	2099	21.0526	Chr15	34577488	34759076	181588	GRAMD1B	ENSBTAG00000001410	2099	1.15591		Chr2	9580201	9582300	2099	11.1111	Chr2	9567191	9590374
Chr10	79548701	79556400	7699	15.1724	Chr10	79536643	79579325	42682	MPP5	ENSBTAG00000011767	7699	18.038		Chr10	21789601	21793800	4199	6.45161	Chr10	21786857	21792534	5677	LRP10	ENSBTAG00000016378	2933	51.6646		Chr14	9451401	9454200	2799	21.0526	Chr14	9262251	9508938	246687	TG	ENSBTAG00000007823	2799	1.13464		Chr28	29079401	29082200	2799	11.1111	Chr28	29074151	29105086
Chr8	41489001	41499500	10499	15.1724	Chr8	41458921	41577023	118102	RFX3	ENSBTAG00000000819	10499	8.88977		Chr25	36878101	36882300	4199	6.45161	Chr25	36874497	36881803	7306	TAF6	ENSBTAG00000030966	3702	50.6707		Chr21	16807001	16809100	2099	21.0526	Chr21	16720161	16909145	188984		ENSBTAG00000037383	2099	1.11068		Chr1	71395801	71397900	2099	11.1111	Chr1	71396754	71409483
Chr24	50880201	50885100	4899	15.1724	Chr24	50870262	50928290	58028	ME2	ENSBTAG00000016269	4899	8.44248		Chr15	28495601	29360100	864499	6.45161	Chr15	29345979	29376614	30635	MPZL3	ENSBTAG00000001233	14121	46.0943		Chr23	3452401	3455200	2799	21.0526	Chr23	3431407	3687495	256088	DST	ENSBTAG00000021237	2799	1.09298		Chr28	28528501	28530600	2099	11.1111	Chr28	28529240	28544370
Chr24	5405401	5410300	4899	15.1724	Chr24	5357673	5459491	101818	NETO1	ENSBTAG00000012889	4899	4.81153		Chr5	97580001	97582800	2799	6.45161	Chr5	97577140	97582322	5182	CDKN1B	ENSBTAG00000018254	2321	44.7897		Chr23	12026001	12029500	3499	21.0526	Chr23	11712802	12040961	328159	ZFAND3	ENSBTAG00000000527	3499	1.06625		Chr13	65388401	65391900	3499	11.1111	Chr13	65366076	65405852
Chr2	84821801	84829500	7699	15.1724	Chr2	84773343	85028058	254715	DNAH7	ENSBTAG00000016784	7699	3.02259		Chr3	19823301	19827500	4199	6.45161	Chr3	19818789	19828310	9521	ANXA9	ENSBTAG00000015304	4199	44.1025		Chr14	42175701	42177800	2099	21.0526	Chr14	41988047	42189775	201728	ZFHX4	ENSBTAG00000033268	2099	1.04051		Chr13	63786101	63789600	3499	11.1111	Chr13	63750159	63790156
Chr11	61257701	61268200	10499	15.1724	Chr11	61117376	61472058	354682	EHBP1	ENSBTAG00000044173	10499	2.96012		Chr4	106385301	106387400	2099	6.45161	Chr4	106385711	106389577	3866		ENSBTAG00000024245	1689	43.6886		Chr8	739201	742700	3499	21.0526	Chr8	571565	923258	351693	PALLD	ENSBTAG00000001081	3499	0.994902		Chr13	65777601	65781800	4199	11.1111	Chr13	65759114	65807438
Chr1	133720301	133727300	6999	15.1724	Chr1	133678526	134028760	350234	STAG1	ENSBTAG00000035437	6999	1.99838		Chr19	28506101	28511700	5599	6.45161	Chr19	28498629	28511705	13076	PFAS	ENSBTAG00000031509	5599	42.8189		Chr10	70719601	70721700	2099	21.0526	Chr10	70578795	70720977	142182	ARMH4	ENSBTAG00000020880	1376	0.967774		Chr3	117178601	117180700	2099	11.1111	Chr3	117179569	117192618
Chr11	26726001	26730900	4899	15.1724	Chr11	26602922	27032485	429563	CAMKMT	ENSBTAG00000032519	4899	1.14046		Chr20	27748001	27752200	4199	6.45161	Chr20	27745415	27755504	10089	ISL1	ENSBTAG00000001241	4199	41.6196		Chr14	11691401	11694900	3499	21.0526	Chr14	11327981	11696284	368303	ASAP1	ENSBTAG00000003185	3499	0.950033		Chr1	84660101	84662900	2799	11.1111	Chr1	84656319	84689038
Chr6	42277901	42285600	7699	15.0862	Chr6	41709362	43021626	1312264	KCNIP4	ENSBTAG00000047743	7699	0.586696		Chr8	7418601	7422100	3499	6.45161	Chr8	7414945	7423429	8484	CTSB	ENSBTAG00000012442	3499	41.2423		Chr18	40111401	40114200	2799	21.0526	Chr18	39992340	40315416	323076	HYDIN	ENSBTAG00000010878	2799	0.86636		Chr10	87905301	87910200	4899	11.1111	Chr10	87879330	87907703
Chr10	10602901	10608500	5599	14.9425	Chr10	10549964	10609975	60011	TENT2	ENSBTAG00000006751	5599	9.32996		Chr21	58403101	58405900	2799	6.45161	Chr21	58404957	58407259	2302	TMEM251	ENSBTAG00000031885	943	40.9644		Chr22	11467401	11469500	2099	21.0526	Chr22	11390436	11468069	77633	CTDSPL	ENSBTAG00000013402	668	0.860459		Chr12	30038401	30041900	3499	11.1111	Chr12	30021743	30039901
Chr3	79739801	79751000	11199	14.9425	Chr3	79604696	79823433	218737	MGC137454	ENSBTAG00000030852	11199	5.11985		Chr29	41622701	41629000	6299	6.45161	Chr29	41625200	41634609	9409	TUT1	ENSBTAG00000011846	3800	40.3869		Chr8	9275701	9277800	2099	21.0526	Chr8	9276105	9481183	205078	KIF13B	ENSBTAG00000017232	1695	0.826515		Chr20	6783701	6786500	2799	11.1111	Chr20	6760173	6794112
Chr15	44629201	44635500	6299	14.9425	Chr15	44552624	44726438	173814	STK33	ENSBTAG00000011910	6299	3.62399		Chr25	36999901	37002700	2799	6.45161	Chr25	36995861	37002546	6685	GJC3	ENSBTAG00000038074	2645	39.5662		Chr5	9510201	9512300	2099	21.0526	Chr5	9347411	9511533	164122	PPP1R12A	ENSBTAG00000014609	1332	0.811591		Chr24	33505501	33507600	2099	11.1111	Chr24	33485208	33507301
Chr4	73614101	73621100	6999	14.9425	Chr4	73326980	73897041	570061	ZNF804B	ENSBTAG00000046430	6999	1.22776		Chr18	65679601	65684500	4899	6.45161	Chr18	65676642	65689192	12550	ZNF135	ENSBTAG00000003462	4899	39.0359		Chr18	18293801	18296600	2799	21.0526	Chr18	18041277	18392207	350930	ZNF423	ENSBTAG00000017397	2799	0.797595		Chr17	14243601	14245700	2099	11.1111	Chr17	14230809	14257095
Chr28	22813701	22818600	4899	14.9425	Chr28	22419203	24270401	1851198	CTNNA3	ENSBTAG00000045699	4899	0.264639		Chr10	87303301	87308200	4899	6.45161	Chr10	87297644	87310943	13299		ENSBTAG00000035662	4899	36.8374		Chr6	68819801	68821900	2099	21.0526	Chr6	68813854	68819847	5993	SLC10A4	ENSBTAG00000004888	46	0.767562		Chr22	51649501	51652300	2799	11.1111	Chr22	51617498	51652558
Chr10	51433201	51440200	6999	14.9425	Chr10	51410207	51453823	43616	SLTM	ENSBTAG00000011319	6999	16.0469		Chr19	39351901	39356100	4199	6.45161	Chr19	39351741	39363523	11782	TBX21	ENSBTAG00000014199	4199	35.6391		Chr23	12832401	12834500	2099	21.0526	Chr23	12550367	12883939	333572	DNAH8	ENSBTAG00000014063	2099	0.629249		Chr17	60323201	60326000	2799	11.1111	Chr17	60296575	60331722
Chr11	62318901	62328000	9099	14.9425	Chr11	62301309	62377281	75972	VPS54	ENSBTAG00000000115	9099	11.9768		Chr23	29677201	29679300	2099	6.45161	Chr23	29678973	29679896	923		ENSBTAG00000040457	327	35.428		Chr14	11496101	11498200	2099	21.0526	Chr14	11327981	11696284	368303	ASAP1	ENSBTAG00000003185	2099	0.569911		Chr10	70777001	70779100	2099	11.1111	Chr10	70761697	70788174
Chr8	24978801	24987200	8399	14.9425	Chr8	24933356	25017689	84333	DENND4C	ENSBTAG00000003097	8399	9.95933		Chr19	43475601	43479100	3499	6.45161	Chr19	43469829	43478694	8865	CNTD1	ENSBTAG00000019912	3093	34.89		Chr5	54213601	54215700	2099	21.0526	Chr5	53987909	54214799	226890	SLC16A7	ENSBTAG00000021287	1198	0.528009		Chr4	93247701	93251200	3499	11.1111	Chr4	93249874	93266624
Chr1	127620501	127626800	6299	14.9425	Chr1	127591937	127699862	107925	XRN1	ENSBTAG00000011524	6299	5.83646		Chr13	53134201	53137700	3499	6.45161	Chr13	53134613	53143629	9016	SNRPB	ENSBTAG00000001038	3087	34.2391		Chr8	44681701	44683800	2099	21.0526	Chr8	44682699	44892128	209429	PGM5	ENSBTAG00000033190	1101	0.525715		Chr13	73558101	73560200	2099	11.1111	Chr13	73547468	73574144
Chr8	28590801	28595700	4899	14.9425	Chr8	28485638	28815805	330167	CCDC171	ENSBTAG00000015788	4899	1.48379		Chr19	48783001	48785800	2799	6.45161	Chr19	48784794	48787753	2959	CD79B	ENSBTAG00000044204	1006	33.998		Chr11	71409801	71411900	2099	21.0526	Chr11	71403125	71826561	423436	BABAM2	ENSBTAG00000031335	2099	0.495707		Chr15	35276501	35280000	3499	11.1111	Chr15	35272154	35317245
Chr11	66882901	66922800	39899	14.9425	Chr11	66840544	66933742	93198	APLF	ENSBTAG00000018401	39899	42.811		Chr13	66340401	66346000	5599	6.45161	Chr13	66334680	66351481	16801	TGIF2	ENSBTAG00000005286	5599	33.3254		Chr28	33106501	33109300	2799	21.0526	Chr28	32807351	33587986	780635	KCNMA1	ENSBTAG00000013300	2799	0.358554		Chr10	104246801	104250300	3499	11.1111	Chr10	104224181	104269841
Chr4	40506201	40511100	4899	14.9425	Chr4	40457450	40560780	103330		ENSBTAG00000014220	4899	4.74112		Chr17	63548801	63558600	9799	6.45161	Chr17	63528831	63558939	30108	TPCN1	ENSBTAG00000011102	9799	32.5462		Chr11	55148101	55150200	2099	21.0526	Chr11	54723190	55906462	1183272	CTNNA2	ENSBTAG00000031669	2099	0.177389		Chr28	45052001	45054100	2099	11.1111	Chr28	45032681	45053552
Chr4	51332401	51335900	3499	14.9425	Chr4	51294535	51370344	75809	ASZ1	ENSBTAG00000000169	3499	4.61555		Chr5	30356901	30375800	18899	6.45161	Chr5	30320681	30372554	51873	FMNL3	ENSBTAG00000016593	15653	30.1756		Chr8	5299701	5301800	2099	21.0526	Chr8	3816704	5330369	1513665	GALNTL6	ENSBTAG00000035007	2099	0.13867		Chr2	127663901	127666000	2099	11.1111	Chr2	127647571	127665188
Chr3	51450001	51453500	3499	14.9425	Chr3	51382748	51475663	92915	BTBD8	ENSBTAG00000006167	3499	3.76581		Chr6	60220301	60223800	3499	6.45161	Chr6	60215272	60227136	11864	LIAS	ENSBTAG00000014520	3499	29.4926		Chr28	41652101	41661900	9799	20.1754	Chr28	41644490	41654402	9912	OPN4	ENSBTAG00000032800	2301	23.2143		Chr10	85785701	85789200	3499	11.1111	Chr10	85776885	85824898
Chr5	86852501	86861600	9099	14.6552	Chr5	86571273	87036285	465012	SOX5	ENSBTAG00000022360	9099	1.95672		Chr3	34054301	34056400	2099	6.45161	Chr3	34054795	34060289	5494	AMIGO1	ENSBTAG00000014083	1605	29.2137		Chr28	41652101	41661900	9799	20.1754	Chr28	41657195	41713873	56678	LDB3	ENSBTAG00000018707	4705	8.30128		Chr13	65760101	65763600	3499	11.1111	Chr13	65759114	65807438
Chr2	96303201	96308100	4899	14.6552	Chr2	96278110	96329401	51291	CREB1	ENSBTAG00000005474	4899	9.55138		Chr4	72073401	72076200	2799	6.45161	Chr4	72068358	72075482	7124	NPY	ENSBTAG00000004503	2081	29.2111		Chr7	6419701	6426700	6999	20	Chr7	6408552	6427823	19271	CHERP	ENSBTAG00000005289	6999	36.3188		Chr1	1222201	1224300	2099	11.1111	Chr1	1223586	1233673
Chr15	39526901	39536700	9799	14.6552	Chr15	39529628	39605792	76164	FAR1	ENSBTAG00000009061	7072	9.28523		Chr8	66018401	66021900	3499	6.45161	Chr8	66018697	66030285	11588		ENSBTAG00000035709	3203	27.6407		Chr23	17880801	17888500	7699	19.7368	Chr23	17879935	17887291	7356	NFKBIE	ENSBTAG00000013705	6490	88.2273		Chr22	11887401	11889500	2099	11.1111	Chr22	11864297	11894086
Chr10	57863401	57869000	5599	14.6552	Chr10	57828793	57912139	83346	FAM214A	ENSBTAG00000024958	5599	6.71778		Chr10	22205401	22209600	4199	6.45161	Chr10	22195667	22211636	15969	TRDC	ENSBTAG00000000431	4199	26.2947		Chr7	19295501	19299700	4199	19.2982	Chr7	19296437	19296982	545	PSPN	ENSBTAG00000031794	545	100		Chr4	99921501	99925000	3499	11.1111	Chr4	99882313	99932341
Chr1	103132401	103138000	5599	14.6552	Chr1	103088853	103204728	115875	SI	ENSBTAG00000006975	5599	4.83193		Chr18	64917301	64925000	7699	6.45161	Chr18	64908196	64937559	29363		ENSBTAG00000009460	7699	26.2201		Chr7	19295501	19299700	4199	19.2982	Chr7	19297266	19298870	1604	ALKBH7	ENSBTAG00000025540	1604	100		Chr10	3950101	3952900	2799	11.1111	Chr10	3921477	3962283
Chr10	34050101	34055700	5599	14.6552	Chr10	33950024	34069008	118984	SPRED1	ENSBTAG00000032518	5599	4.70567		Chr5	56008401	56010500	2099	6.45161	Chr5	56003067	56011109	8042	TSFM	ENSBTAG00000016912	2099	26.1005		Chr4	113129801	113133300	3499	19.2982	Chr4	113127975	113131240	3265	ZNF212	ENSBTAG00000000389	1439	44.0735		Chr2	128219701	128222500	2799	11.1111	Chr2	128213651	128254607
Chr2	90463801	90468700	4899	14.6552	Chr2	90461666	90585163	123497	C2CD6	ENSBTAG00000017436	4899	3.9669		Chr23	29282401	29285200	2799	6.45161	Chr23	29280761	29282962	2201		ENSBTAG00000046777	561	25.4884		Chr21	21490001	21494900	4899	19.2982	Chr21	21482024	21496869	14845	KIF7	ENSBTAG00000002440	4899	33.001		Chr15	39790101	39794300	4199	11.1111	Chr15	39778550	39840041
Chr21	47937401	47947200	9799	14.6552	Chr21	47852815	48169316	316501		ENSBTAG00000000655	9799	3.09604		Chr4	104850201	104852300	2099	6.45161	Chr4	104850911	104856526	5615	NDUFB2	ENSBTAG00000021759	1389	24.7373		Chr18	25798501	25804100	5599	19.2982	Chr18	25785516	25803400	17884	KATNB1	ENSBTAG00000001848	4899	27.3932		Chr3	100337301	100339400	2099	11.1111	Chr3	100317761	100338715
Chr2	56823201	56832300	9099	14.6552	Chr2	56711720	57011911	300191		ENSBTAG00000024632	9099	3.03107		Chr8	71268401	71271200	2799	6.45161	Chr8	71269222	71277367	8145	R3HCC1	ENSBTAG00000025830	1978	24.2848		Chr22	48312601	48318200	5599	19.2982	Chr22	48307244	48337780	30536	PRKCD	ENSBTAG00000008719	5599	18.3357		Chr1	143580501	143584000	3499	11.1111	Chr1	143569076	143621182
Chr15	59668701	59673600	4899	14.6552	Chr15	59585680	59800570	214890	METTL15	ENSBTAG00000003361	4899	2.27977		Chr21	21482301	21485800	3499	6.45161	Chr21	21482024	21496869	14845	KIF7	ENSBTAG00000002440	3499	23.5702		Chr22	11516401	11521300	4899	19.2982	Chr22	11497086	11518465	21379	PLCD1	ENSBTAG00000037726	2064	9.65433		Chr21	62706701	62709500	2799	11.1111	Chr21	62701850	62743837
Chr11	59943101	59947300	4199	14.6552	Chr11	59791217	59987854	196637	USP34	ENSBTAG00000006027	4199	2.13541		Chr25	27771101	27773900	2799	6.45161	Chr25	27771621	27781371	9750	SLC5A2	ENSBTAG00000010096	2279	23.3744		Chr11	88028501	88033400	4899	19.2982	Chr11	88012967	88104077	91110	ASAP2	ENSBTAG00000002329	4899	5.37702		Chr28	43981701	43983800	2099	11.1111	Chr28	43961640	43993582
Chr11	15057701	15061200	3499	14.6552	Chr11	14979931	15192694	212763	BIRC6	ENSBTAG00000027932	3499	1.64455		Chr3	19815601	19818400	2799	6.45161	Chr3	19808483	19817752	9269	MINDY1	ENSBTAG00000015329	2151	23.2064		Chr19	26003601	26007100	3499	19.2982	Chr19	25942767	26017902	75135	PITPNM3	ENSBTAG00000002982	3499	4.65695		Chr8	83009501	83015100	5599	11.1111	Chr8	82983415	83011315
Chr8	28788901	28793100	4199	14.6552	Chr8	28485638	28815805	330167	CCDC171	ENSBTAG00000015788	4199	1.27178		Chr19	39634001	39637500	3499	6.45161	Chr19	39626283	39641576	15293	GPR179	ENSBTAG00000001804	3499	22.8797		Chr19	9349201	9354800	5599	18.4211	Chr19	9351922	9352851	929		ENSBTAG00000045921	929	100		Chr4	112821801	112823900	2099	11.1111	Chr4	112815327	112848415
Chr4	23006901	23015300	8399	14.6552	Chr4	22333433	23127587	794154	DGKB	ENSBTAG00000021905	8399	1.0576		Chr5	65620801	65622900	2099	6.45161	Chr5	65614896	65624326	9430	ARL1	ENSBTAG00000011883	2099	22.2587		Chr5	73941701	73947300	5599	18.4211	Chr5	73905663	73946203	40540	TOM1	ENSBTAG00000045785	4502	11.1051		Chr20	66740101	66742200	2099	11.1111	Chr20	66719397	66752908
Chr2	25492601	25497500	4899	14.6552	Chr2	25382839	25493317	110478	TLK1	ENSBTAG00000006918	716	0.648093		Chr4	14920501	14922600	2099	6.45161	Chr4	14920664	14929428	8764	TAC1	ENSBTAG00000015356	1936	22.0904		Chr11	87186401	87195500	9099	18.4211	Chr11	87191215	87307998	116783	HPCAL1	ENSBTAG00000004259	4285	3.6692		Chr10	7004901	7008400	3499	11.1111	Chr10	6954642	7010832
Chr1	107809801	107819600	9799	14.6552	Chr1	107774353	107834443	60090	KPNA4	ENSBTAG00000017416	9799	16.3072		Chr19	9116101	9119600	3499	6.45161	Chr19	9118008	9125251	7243	DYNLL2	ENSBTAG00000025313	1592	21.9798		Chr5	36411901	36418200	6299	18.4211	Chr5	36197272	36807308	610036	TMEM117	ENSBTAG00000032148	6299	1.03256		Chr1	45063901	45067400	3499	11.1111	Chr1	45021274	45078993
Chr9	63532701	63541100	8399	14.6552	Chr9	63520827	63622497	101670	ZNF292	ENSBTAG00000046612	8399	8.26104		Chr26	22223601	22234100	10499	6.45161	Chr26	22205907	22227992	22085	DPCD	ENSBTAG00000003578	4391	19.8823		Chr15	35648901	35653100	4199	17.5439	Chr15	35650715	35653362	2647	KCNJ11	ENSBTAG00000016170	2385	90.102		Chr1	143211601	143213700	2099	11.1111	Chr1	143211539	143246217
Chr2	42340901	42378700	37799	14.5594	Chr2	41791846	42371758	579912	GALNT13	ENSBTAG00000005562	30857	5.32098		Chr3	16525601	16528400	2799	6.45161	Chr3	16521590	16526571	4981	CREB3L4	ENSBTAG00000014692	970	19.474		Chr23	15841701	15846600	4899	17.5439	Chr23	15841664	15847756	6092	C23H6orf132	ENSBTAG00000048230	4899	80.4169		Chr13	65562001	65565500	3499	11.1111	Chr13	65545941	65563035
Chr3	96158301	96177900	19599	14.5594	Chr3	95937279	96434760	497481	FAF1	ENSBTAG00000014482	19599	3.93965		Chr1	58015301	58018100	2799	6.45161	Chr1	58015564	58028842	13278		ENSBTAG00000040144	2536	19.0993		Chr19	9702001	9710400	8399	17.5439	Chr19	9697827	9707120	9293	38231	ENSBTAG00000015368	5119	55.0845		Chr2	125322401	125325200	2799	11.1111	Chr2	125294728	125324175
Chr9	85796901	85876700	79799	14.5148	Chr9	85809354	85810860	1506		ENSBTAG00000047224	1506	100		Chr12	86321201	86324000	2799	6.45161	Chr12	86311326	86323526	12200	ARGLU1	ENSBTAG00000015124	2325	19.0574		Chr28	39495401	39500300	4899	17.5439	Chr28	39475993	39497288	21295	CDHR1	ENSBTAG00000001231	1887	8.86124		Chr13	10962701	10966200	3499	11.1111	Chr13	10934396	10992906
Chr9	85796901	85876700	79799	14.5148	Chr9	85813503	85814535	1032		ENSBTAG00000039444	1032	100		Chr11	49486501	49489300	2799	6.45161	Chr11	49475071	49489800	14729	RETSAT	ENSBTAG00000021934	2799	19.0033		Chr3	16055901	16060100	4199	17.5439	Chr3	16059671	16067748	8077	ChrNB2	ENSBTAG00000007517	429	5.31138		Chr3	106992201	106994300	2099	11.1111	Chr3	106993389	107008708
Chr15	2056601	2117500	60899	14.4828	Chr15	2093716	2093796	80		ENSBTAG00000046094	80	100		Chr6	93746101	93748900	2799	6.45161	Chr6	93746807	93758039	11232	CCNG2	ENSBTAG00000021768	2093	18.6343		Chr22	12116301	12119800	3499	17.5439	Chr22	12015691	12118718	103027	SCN5A	ENSBTAG00000009155	2417	2.34599		Chr4	94965501	94968300	2799	11.1111	Chr4	94959111	95006794
Chr15	2056601	2117500	60899	14.4828	Chr15	2044580	2138300	93720	GRIA4	ENSBTAG00000006176	60899	64.9797		Chr22	16872801	16875600	2799	6.45161	Chr22	16873474	16885025	11551	IL17RC	ENSBTAG00000033669	2126	18.4053		Chr25	10416701	10422300	5599	17.1053	Chr25	10417665	10425321	7656	SNN	ENSBTAG00000026376	4635	60.5408		Chr9	40262601	40264700	2099	11.1111	Chr9	40231967	40267950
Chr11	37875601	37883300	7699	14.4828	Chr11	37867045	37981414	114369	CCDC88A	ENSBTAG00000017469	7699	6.73172		Chr5	30356901	30375800	18899	6.45161	Chr5	30373288	30387042	13754	PRPF40B	ENSBTAG00000016589	2512	18.2638		Chr13	53932901	53984000	51099	16.7763	Chr13	53903061	53988803	85742	SIRPB1	ENSBTAG00000039520	51099	59.5962		Chr8	10109401	10111500	2099	11.1111	Chr8	10095870	10133299
Chr11	61458601	61469800	11199	14.4828	Chr11	61117376	61472058	354682	EHBP1	ENSBTAG00000044173	11199	3.15748		Chr10	87128301	87136000	7699	6.45161	Chr10	87110563	87132202	21639	BATF	ENSBTAG00000025405	3901	18.0276		Chr10	65460501	65463300	2799	15.7895	Chr10	65462367	65462440	73	bta-mir-2291	ENSBTAG00000044398	73	100		Chr28	24427901	24430700	2799	11.1111	Chr28	24397288	24447263
Chr8	83103301	83109600	6299	14.4828	Chr8	83023629	83270596	246967	FANCC	ENSBTAG00000017195	6299	2.55054		Chr4	99731101	99735300	4199	6.45161	Chr4	99724862	99750236	25374	WDR91	ENSBTAG00000017905	4199	16.5484		Chr10	71985901	71988000	2099	15.7895	Chr10	71986326	71987819	1493	GPR135	ENSBTAG00000003370	1493	100		Chr26	18603901	18606700	2799	11.1111	Chr26	18575002	18625622
Chr4	81673201	81688600	15399	14.4828	Chr4	81667665	81807550	139885	CDK13	ENSBTAG00000001528	15399	11.0083		Chr18	65657201	65660700	3499	6.45161	Chr18	65645367	65667374	22007	ZNF606	ENSBTAG00000003456	3499	15.8995		Chr17	57351001	57353800	2799	15.7895	Chr17	57352625	57353599	974	PHETA1	ENSBTAG00000002122	974	100		Chr10	87198301	87203200	4899	11.1111	Chr10	87160747	87200485
Chr4	72470301	72480800	10499	14.4828	Chr4	72413320	72486891	73571	STK31	ENSBTAG00000010609	10499	14.2706		Chr28	43963501	43968400	4899	6.45161	Chr28	43961640	43993582	31942	DRGX	ENSBTAG00000011991	4899	15.3372		Chr17	63253401	63263900	10499	15.7895	Chr17	63254162	63263364	9202	LHX5	ENSBTAG00000003107	9202	100		Chr24	816201	818300	2099	11.1111	Chr24	807377	845750
Chr2	61726701	61734400	7699	14.4828	Chr2	61722452	61787886	65434	DARS	ENSBTAG00000009949	7699	11.7661		Chr17	45509801	45512600	2799	6.45161	Chr17	45501312	45511335	10023	PXMP2	ENSBTAG00000007510	1534	15.3048		Chr19	13109601	13118700	9099	15.7895	Chr19	13109655	13117426	7771	CA4	ENSBTAG00000017969	7771	100		Chr26	790301	793100	2799	11.1111	Chr26	762048	814255
Chr10	11513601	11519900	6299	14.4828	Chr10	11495134	11555270	60136	GPR137C	ENSBTAG00000000821	6299	10.4746		Chr29	41622701	41629000	6299	6.45161	Chr29	41614571	41624167	9596	EEF1G	ENSBTAG00000011843	1466	15.2772		Chr19	21261101	21263900	2799	15.7895	Chr19	21262115	21262183	68	bta-mir-4523	ENSBTAG00000047540	68	100		Chr1	117615401	117618200	2799	11.1111	Chr1	117588523	117640789
Chr4	86618701	86625700	6999	14.4828	Chr4	86620370	86674480	54110	FAM3C	ENSBTAG00000007976	5330	9.8503		Chr13	60118101	60121600	3499	6.45161	Chr13	60109036	60119697	10661	FAM210B	ENSBTAG00000013007	1596	14.9705		Chr21	59345301	59349500	4199	15.7895	Chr21	59346453	59348581	2128	IFI27L2	ENSBTAG00000003155	2128	100		Chr24	62155801	62157900	2099	11.1111	Chr24	62118339	62157966
Chr18	21793101	21802900	9799	14.4828	Chr18	21726409	21857238	130829	CHD9	ENSBTAG00000002287	9799	7.48993		Chr3	100486401	100489900	3499	6.45161	Chr3	100472063	100495789	23726	POMGNT1	ENSBTAG00000013322	3499	14.7475		Chr26	22623301	22626800	3499	15.7895	Chr26	22623887	22626506	2619	HPS6	ENSBTAG00000021942	2619	100		Chr10	42785401	42787500	2099	11.1111	Chr10	42749352	42789691
Chr26	33328401	33333300	4899	14.4828	Chr26	33254110	33335575	81465	VTI1A	ENSBTAG00000006714	4899	6.01363		Chr8	86970101	86972900	2799	6.45161	Chr8	86955749	86974921	19172	ZNF169	ENSBTAG00000005017	2799	14.5994		Chr5	26678401	26681900	3499	15.7895	Chr5	26679274	26680063	789	NPFF	ENSBTAG00000002401	789	100		Chr15	83389601	83391700	2099	11.1111	Chr15	83365200	83406167
Chr16	29274001	29285200	11199	14.4828	Chr16	29238992	29442791	203799	ENAH	ENSBTAG00000016185	11199	5.49512		Chr1	18720801	18725000	4199	6.45161	Chr1	18719635	18748457	28822	C1H21orf91	ENSBTAG00000001395	4199	14.5687		Chr5	56772801	56776300	3499	15.7895	Chr5	56773336	56775425	2089	GPR182	ENSBTAG00000039157	2089	100		Chr19	31797501	31800300	2799	11.1111	Chr19	31767278	31822920
Chr26	31836701	31840900	4199	14.4828	Chr26	31762792	31849699	86907	SHOC2	ENSBTAG00000007709	4199	4.8316		Chr25	36878101	36882300	4199	6.45161	Chr25	36881739	36885596	3857	AP4M1	ENSBTAG00000002881	561	14.545		Chr7	39207001	39209100	2099	15.7895	Chr7	39207845	39208828	983	HIGD2A	ENSBTAG00000010735	983	100		Chr22	109901	112000	2099	11.1111	Chr22	85296	127878
Chr9	57801101	57810900	9799	14.4828	Chr9	57622907	57830272	207365	EPHA7	ENSBTAG00000021420	9799	4.72548		Chr27	33049801	33051900	2099	6.45161	Chr27	33042449	33051041	8592	LSM1	ENSBTAG00000001612	1240	14.432		Chr7	8703101	8706600	3499	15.7895	Chr7	8702090	8707156	5066	PGLYRP2	ENSBTAG00000012280	3499	69.0683		Chr1	44905701	44909200	3499	11.1111	Chr1	44857815	44928998
Chr2	30146201	30150400	4199	14.4828	Chr2	30093697	30184706	91009	SCN9A	ENSBTAG00000002425	4199	4.61383		Chr19	25179001	25183900	4899	6.45161	Chr19	25163841	25198117	34276	ATP2A3	ENSBTAG00000014806	4899	14.2928		Chr11	49240801	49243600	2799	15.7895	Chr11	49239505	49244103	4598	TMEM150A	ENSBTAG00000018289	2799	60.8743		Chr8	85661801	85664600	2799	11.1111	Chr8	85621885	85678839
Chr11	36831901	36839600	7699	14.4828	Chr11	36683363	36862401	179038	ACYP2	ENSBTAG00000006852	7699	4.3002		Chr5	99470701	99472800	2099	6.45161	Chr5	99463834	99478716	14882	KLRA1	ENSBTAG00000009252	2099	14.1043		Chr26	22373401	22377600	4199	15.7895	Chr26	22375029	22380835	5806	FGF8	ENSBTAG00000001530	2571	44.2818		Chr1	45040101	45042900	2799	11.1111	Chr1	45021274	45078993
Chr20	18328101	18333700	5599	14.4828	Chr20	18200880	18371920	171040	NDUFAF2	ENSBTAG00000021607	5599	3.2735		Chr22	57925001	57929900	4899	6.45161	Chr22	57916365	57951507	35142	NR2C2	ENSBTAG00000013716	4899	13.9406		Chr4	106451801	106456000	4199	15.7895	Chr4	106455792	106456263	471		ENSBTAG00000048016	208	44.1614		Chr20	4010301	4014500	4199	11.1111	Chr20	4010453	4094221
Chr3	7721001	7727300	6299	14.4828	Chr3	7613876	7843250	229374	ATF6	ENSBTAG00000005227	6299	2.74617		Chr19	43519001	43523200	4199	6.45161	Chr19	43514251	43544945	30694	AOC3	ENSBTAG00000030333	4199	13.6802		Chr7	64019201	64023400	4199	15.7895	Chr7	64020057	64027999	7942	SYNPO	ENSBTAG00000013744	3343	42.0927		Chr7	98167301	98169400	2099	11.1111	Chr7	98155674	98199486
Chr2	103587401	103592300	4899	14.4828	Chr2	103520024	103720887	200863	ABCA12	ENSBTAG00000003472	4899	2.43898		Chr8	107643901	107646700	2799	6.45161	Chr8	107645159	107656813	11654	TRIM32	ENSBTAG00000017155	1541	13.2229		Chr18	2866501	2868600	2099	15.7895	Chr18	2866949	2870945	3996	CHST6	ENSBTAG00000040000	1651	41.3163		Chr6	104645101	104647900	2799	11.1111	Chr6	104598245	104657218
Chr2	81251101	81257400	6299	14.4828	Chr2	80997737	81275827	278090	TMEFF2	ENSBTAG00000014832	6299	2.26509		Chr13	65078301	65085300	6999	6.45161	Chr13	65052810	65106553	53743	PROCR	ENSBTAG00000008291	6999	13.0231		Chr7	43936901	43940400	3499	15.7895	Chr7	43938530	43943848	5318	SH3BP5L	ENSBTAG00000002645	1870	35.1636		Chr15	79041901	79044000	2099	11.1111	Chr15	79043172	79060806
Chr11	61290601	61296900	6299	14.4828	Chr11	61117376	61472058	354682	EHBP1	ENSBTAG00000044173	6299	1.77596		Chr5	100093701	100096500	2799	6.45161	Chr5	100095828	100101039	5211	KLRD1	ENSBTAG00000046389	672	12.8958		Chr16	62468001	62470800	2799	15.7895	Chr16	62462602	62470464	7862	FAM163A	ENSBTAG00000021492	2463	31.3279		Chr12	54103001	54105100	2099	11.1111	Chr12	54102936	54147844
Chr21	58695001	58699200	4199	14.4828	Chr21	58679832	58924124	244292	UNC79	ENSBTAG00000008017	4199	1.71884		Chr10	62470101	62472900	2799	6.45161	Chr10	62467611	62489654	22043	SLC24A5	ENSBTAG00000004854	2799	12.6979		Chr29	28592901	28595700	2799	15.7895	Chr29	28587900	28594897	6997	NRGN	ENSBTAG00000001474	1996	28.5265		Chr1	95526201	95529000	2799	11.1111	Chr1	95475798	95536054
Chr10	79042601	79047500	4899	14.4828	Chr10	78906241	79442326	536085	GPHN	ENSBTAG00000004171	4899	0.913848		Chr25	36868301	36870400	2099	6.45161	Chr25	36869857	36874183	4326	CNPY4	ENSBTAG00000007016	543	12.552		Chr16	3730301	3733800	3499	15.7895	Chr16	3726354	3731874	5520	AVPR1B	ENSBTAG00000017301	1573	28.4964		Chr4	120275401	120278900	3499	11.1111	Chr4	120230771	120306448
Chr9	68271001	68275900	4899	14.4828	Chr9	68129102	68665593	536491	LAMA2	ENSBTAG00000010229	4899	0.913156		Chr4	114206401	114211300	4899	6.45161	Chr4	114199462	114207377	7915	TMEM176B	ENSBTAG00000016766	976	12.331		Chr13	44206401	44209200	2799	15.7895	Chr13	44203636	44214277	10641	AKR1E2	ENSBTAG00000038260	2799	26.3039		Chr15	53620701	53623500	2799	11.1111	Chr15	53582241	53643983
Chr4	85846601	85850800	4199	14.4828	Chr4	85436727	86002071	565344	KCND2	ENSBTAG00000032077	4199	0.742734		Chr2	121485701	121489200	3499	6.45161	Chr2	121486298	121509903	23605	AK2	ENSBTAG00000017605	2902	12.294		Chr23	28144901	28147700	2799	15.7895	Chr23	28140250	28152483	12233	DHX16	ENSBTAG00000006960	2799	22.8807		Chr9	96425701	96428500	2799	11.1111	Chr9	96420871	96483011
Chr28	22878801	22889300	10499	14.4828	Chr28	22419203	24270401	1851198	CTNNA3	ENSBTAG00000045699	10499	0.567146		Chr8	42042701	42044800	2099	6.45161	Chr8	42030855	42044319	13464	KCNV2	ENSBTAG00000017884	1618	12.0172		Chr16	73018401	73020500	2099	15.7895	Chr16	73013321	73019895	6574	NENF	ENSBTAG00000000759	1494	22.7259		Chr15	84340901	84343700	2799	11.1111	Chr15	84312814	84342216
Chr28	24056201	24061100	4899	14.4828	Chr28	22419203	24270401	1851198	CTNNA3	ENSBTAG00000045699	4899	0.264639		Chr24	54168801	54171600	2799	6.45161	Chr24	54154068	54178071	24003	POLI	ENSBTAG00000009129	2799	11.661		Chr21	21730801	21732900	2099	15.7895	Chr21	21724262	21732701	8439	ARPIN	ENSBTAG00000027059	1900	22.5145		Chr24	33470501	33472600	2099	11.1111	Chr24	33438419	33485514
Chr2	56697201	56749000	51799	14.3448	Chr2	56711720	57011911	300191		ENSBTAG00000024632	37280	12.4188		Chr8	72498301	72500400	2099	6.45161	Chr8	72498088	72516273	18185	ADAMDEC1	ENSBTAG00000001125	2099	11.5425		Chr21	60927301	60929400	2099	15.7895	Chr21	60927758	60935160	7402	SERPINA3-3	ENSBTAG00000047040	1642	22.1832		Chr8	1051401	1053500	2099	11.1111	Chr8	1025434	1073248
Chr2	31196201	31203900	7699	14.2857	Chr2	31196566	31283753	87187	SCN3A	ENSBTAG00000019385	7334	8.4118		Chr3	55186601	55190100	3499	6.45161	Chr3	55179369	55210377	31008	GTF2B	ENSBTAG00000000504	3499	11.2842		Chr5	31159101	31164000	4899	15.7895	Chr5	31160699	31176231	15532	ADCY6	ENSBTAG00000005464	3301	21.2529		Chr5	41648601	41651400	2799	11.1111	Chr5	41609580	41673874
Chr1	33665801	33677000	11199	14.2857	Chr1	33285874	33668672	382798	CADM2	ENSBTAG00000009219	2871	0.750004		Chr23	9235101	9240700	5599	6.45161	Chr23	9237764	9263820	26056	DEF6	ENSBTAG00000025622	2936	11.268		Chr7	40131001	40133100	2099	15.7895	Chr7	40132356	40135909	3553	PRELID1	ENSBTAG00000005009	744	20.9401		Chr4	99850801	99857800	6999	11.1111	Chr4	99787244	99948547
Chr4	57691201	57696800	5599	14.2857	Chr4	57127737	58083528	955791	IMMP2L	ENSBTAG00000004398	5599	0.585798		Chr7	6399401	6402900	3499	6.45161	Chr7	6385007	6401220	16213	SLC35E1	ENSBTAG00000005295	1819	11.2194		Chr19	24983001	24986500	3499	15.7895	Chr19	24983919	24996301	12382		ENSBTAG00000015258	2581	20.8448		Chr13	38729601	38732400	2799	11.1111	Chr13	38708011	38772942
Chr10	53788701	53847500	58799	14.093	Chr10	53738934	53840711	101777	ZNF280D	ENSBTAG00000001486	52010	51.1019		Chr22	16933001	16935800	2799	6.45161	Chr22	16933320	16955467	22147		ENSBTAG00000007966	2480	11.1979		Chr22	48637401	48640200	2799	15.7895	Chr22	48633831	48647777	13946	ITIH3	ENSBTAG00000007846	2799	20.0703		Chr17	29871101	29873200	2099	11.1111	Chr17	29872406	29890867
Chr20	14203001	14258300	55299	14.023	Chr20	14008347	14285012	276665	ADAMTS6	ENSBTAG00000016963	55299	19.9877		Chr2	121657901	121661400	3499	6.45161	Chr2	121648043	121679666	31623	S100PBP	ENSBTAG00000018067	3499	11.0647		Chr8	10994901	10998400	3499	15.7895	Chr8	10992201	11010083	17882	SCARA3	ENSBTAG00000007657	3499	19.5672		Chr11	3721201	3723300	2099	11.1111	Chr11	3686196	3736317
Chr4	54896101	54929700	33599	14.0086	Chr4	54866421	54906096	39675	PPP1R3A	ENSBTAG00000006733	9995	25.1922		Chr11	29967001	29970500	3499	6.45161	Chr11	29968150	29989441	21291	MSH6	ENSBTAG00000001424	2350	11.0375		Chr26	22197001	22199100	2099	15.7895	Chr26	22197461	22205845	8384	POLL	ENSBTAG00000003576	1639	19.5491		Chr8	62297201	62299300	2099	11.1111	Chr8	62271951	62322309
Chr1	88496101	88528300	32199	13.7931	Chr1	88504290	88533061	28771	PIK3CA	ENSBTAG00000009232	24010	83.4521		Chr11	36393001	36395800	2799	6.45161	Chr11	36371087	36395686	24599	ERLEC1	ENSBTAG00000008068	2685	10.9151		Chr7	40131001	40133100	2099	15.7895	Chr7	40127136	40131892	4756	RAB24	ENSBTAG00000025425	891	18.7342		Chr9	96045601	96048400	2799	11.1111	Chr9	96023880	96091443
Chr13	15197701	15201200	3499	13.7931	Chr13	15197609	15197702	93		ENSBTAG00000045874	1	1.07527		Chr7	6472201	6475000	2799	6.45161	Chr7	6450962	6476687	25725	CALR3	ENSBTAG00000033222	2799	10.8805		Chr18	39156601	39159400	2799	15.7895	Chr18	39146106	39161155	15049	DHX38	ENSBTAG00000013265	2799	18.5992		Chr5	14989101	14992600	3499	11.1111	Chr5	14991697	15013533
Chr1	25748801	25755100	6299	13.7931	Chr1	25620170	26210494	590324	ROBO1	ENSBTAG00000009851	6299	1.06704		Chr29	41738901	41741700	2799	6.45161	Chr29	41730792	41739870	9078	HNRNPUL2	ENSBTAG00000002510	969	10.6742		Chr25	34339201	34342700	3499	15.7895	Chr25	34339763	34356206	16443		ENSBTAG00000017939	2937	17.8617		Chr14	36416101	36418200	2099	11.1111	Chr14	36385096	36417387
Chr9	32820201	32825800	5599	13.7931	Chr9	32823612	32834377	10765	PLN	ENSBTAG00000012931	2188	20.3251		Chr19	45101001	45110800	9799	6.45161	Chr19	45074947	45103998	29051	DBF4B	ENSBTAG00000005696	2997	10.3163		Chr10	37059401	37062200	2799	15.7895	Chr10	37055212	37071120	15908	RPAP1	ENSBTAG00000001693	2799	17.5949		Chr17	44518601	44521400	2799	11.1111	Chr17	44498805	44569575
Chr3	110981501	110991300	9799	13.7931	Chr3	110912671	110988583	75912	ZMYM4	ENSBTAG00000021023	7082	9.32922		Chr1	68658801	68672100	13299	6.45161	Chr1	68580144	68667822	87678		ENSBTAG00000014567	9021	10.2888		Chr23	13167001	13169100	2099	15.7895	Chr23	13160210	13172869	12659	KCNK17	ENSBTAG00000010328	2099	16.5811		Chr11	80997001	80999100	2099	11.1111	Chr11	80969916	80998105
Chr9	32820201	32825800	5599	13.7931	Chr9	32779814	32900894	121080	CEP85L	ENSBTAG00000012929	5599	4.62422		Chr18	64059101	64061900	2799	6.45161	Chr18	64049538	64077509	27971	ZFP28	ENSBTAG00000002055	2799	10.0068		Chr27	4781001	4784500	3499	15.7895	Chr27	4766514	4783646	17132	XKR5	ENSBTAG00000007473	2645	15.4389		Chr13	68312301	68316500	4199	11.1111	Chr13	68258627	68366080
Chr2	42012601	42030800	18199	13.7931	Chr2	41791846	42371758	579912	GALNT13	ENSBTAG00000005562	18199	3.13823		Chr13	18066301	18069100	2799	6.45161	Chr13	18047209	18075549	28340	ACBD5	ENSBTAG00000017278	2799	9.8765		Chr22	10773701	10777200	3499	15.7895	Chr22	10774894	10790070	15176	DCLK3	ENSBTAG00000039727	2306	15.195		Chr2	96277301	96280100	2799	11.1111	Chr2	96278110	96329401
Chr8	52477601	52485300	7699	13.7931	Chr8	52292117	52712391	420274	PCSK5	ENSBTAG00000008101	7699	1.8319		Chr7	19406101	19411700	5599	6.45161	Chr7	19374861	19431741	56880	MLLT1	ENSBTAG00000002277	5599	9.84353		Chr5	74005401	74008200	2799	15.7895	Chr5	73990687	74009154	18467	MCM5	ENSBTAG00000015595	2799	15.1568		Chr1	146353201	146356700	3499	11.1111	Chr1	146345939	146436999
Chr14	54128901	54133800	4899	13.7931	Chr14	53901591	54429251	527660	CSMD3	ENSBTAG00000038281	4899	0.928439		Chr26	18640301	18642400	2099	6.45161	Chr26	18636695	18658208	21513	HOGA1	ENSBTAG00000012721	2099	9.75689		Chr27	32777501	32781000	3499	15.7895	Chr27	32774355	32797592	23237	ADGRA2	ENSBTAG00000008814	3499	15.0579		Chr1	146425301	146428800	3499	11.1111	Chr1	146345939	146436999
Chr4	54854101	54896100	41999	13.7931	Chr4	54866421	54906096	39675	PPP1R3A	ENSBTAG00000006733	29679	74.8053		Chr8	7805701	7808500	2799	6.45161	Chr8	7789658	7807430	17772	TDH	ENSBTAG00000000011	1729	9.72879		Chr10	77405301	77408800	3499	15.7895	Chr10	77387906	77408370	20464	RAB15	ENSBTAG00000003474	3069	14.9971		Chr7	52103101	52112900	9799	11.1111	Chr7	51888630	52144488
Chr16	24810801	24821300	10499	13.7931	Chr16	24795633	24857143	61510	MARK1	ENSBTAG00000010460	10499	17.0688		Chr10	50648501	50652000	3499	6.45161	Chr10	50628361	50650638	22277	BNIP2	ENSBTAG00000013493	2137	9.59285		Chr3	34093501	34096300	2799	15.7895	Chr3	34082543	34095369	12826	SYPL2	ENSBTAG00000015470	1868	14.5642		Chr21	57190001	57193500	3499	11.1111	Chr21	57153110	57246389
Chr2	34252401	34259400	6999	13.7931	Chr2	34217173	34272473	55300	IFIH1	ENSBTAG00000008142	6999	12.6564		Chr6	74053001	74057200	4199	6.45161	Chr6	74027219	74071144	43925	POLR2B	ENSBTAG00000019366	4199	9.55948		Chr24	35934501	35936600	2099	15.7895	Chr24	35935176	35945792	10616	TYMS	ENSBTAG00000007003	1424	13.4137		Chr2	30383501	30387000	3499	11.1111	Chr2	30321635	30415283
Chr2	119191101	119194600	3499	13.7931	Chr2	119171774	119206160	34386	SP140L	ENSBTAG00000037702	3499	10.1757		Chr5	18027801	18031300	3499	6.45161	Chr5	18010339	18047085	36746	TMTC3	ENSBTAG00000009023	3499	9.52212		Chr11	10250801	10253600	2799	15.7895	Chr11	10235834	10253077	17243	DCTN1	ENSBTAG00000004887	2276	13.1996		Chr13	38358601	38360700	2099	11.1111	Chr13	38359728	38385854
Chr3	93907101	93914100	6999	13.7931	Chr3	93846489	93968364	121875	SCP2	ENSBTAG00000003746	6999	5.74277		Chr7	18804801	18811100	6299	6.45161	Chr7	18767695	18834685	66990	ADGRE1	ENSBTAG00000007901	6299	9.4029		Chr7	63560701	63563500	2799	15.7895	Chr7	63546283	63567495	21212	SLC6A7	ENSBTAG00000000910	2799	13.1954		Chr26	16276401	16278500	2099	11.1111	Chr26	16231617	16288568
Chr21	46270001	46279100	9099	13.7931	Chr21	46202963	46376749	173786	RALGAPA1	ENSBTAG00000001282	9099	5.23575		Chr16	44445801	44447900	2099	6.45161	Chr16	44427129	44447695	20566	RBP7	ENSBTAG00000015574	1894	9.20937		Chr23	13171201	13173300	2099	15.7895	Chr23	13160210	13172869	12659	KCNK17	ENSBTAG00000010328	1668	13.1764		Chr1	148701001	148704500	3499	11.1111	Chr1	148678710	148773773
Chr2	97107501	97111700	4199	13.7931	Chr2	97098843	97182875	84032	PTH2R	ENSBTAG00000011992	4199	4.99691		Chr15	28495601	29360100	864499	6.45161	Chr15	28431028	28501993	70965	CEP164	ENSBTAG00000014137	6392	9.00726		Chr7	39207001	39209100	2099	15.7895	Chr7	39202866	39207621	4755	NOP16	ENSBTAG00000010734	620	13.0389		Chr10	10559501	10561600	2099	11.1111	Chr10	10549964	10609975
Chr8	84735001	84740600	5599	13.7931	Chr8	84629264	84748968	119704	CDC14B	ENSBTAG00000011589	5599	4.67737		Chr20	40366201	40368300	2099	6.45161	Chr20	40349625	40373064	23439	TARS	ENSBTAG00000014261	2099	8.95516		Chr4	103812801	103815600	2799	15.7895	Chr4	103799172	103814789	15617	KLRG2	ENSBTAG00000017793	1988	12.7297		Chr8	61980801	61982900	2099	11.1111	Chr8	61954947	61981732
Chr8	61792501	61802300	9799	13.7931	Chr8	61611661	61875340	263679	ZCCHC7	ENSBTAG00000025859	9799	3.71626		Chr9	77786801	77788900	2099	6.45161	Chr9	77787555	77802592	15037	ABRACL	ENSBTAG00000001446	1345	8.9446		Chr27	33779201	33782000	2799	15.7895	Chr27	33780037	33795791	15754	HTRA4	ENSBTAG00000019532	1963	12.4603		Chr11	29265601	29269800	4199	11.1111	Chr11	29247949	29368844
Chr10	56684601	56688800	4199	13.7931	Chr10	56678901	56805084	126183	WDR72	ENSBTAG00000021876	4199	3.32771		Chr16	24136701	24138800	2099	6.45161	Chr16	24125199	24137830	12631	SLC30A10	ENSBTAG00000004414	1129	8.93833		Chr3	100489901	100492700	2799	15.7895	Chr3	100472063	100495789	23726	POMGNT1	ENSBTAG00000013322	2799	11.7972		Chr24	56445201	56448000	2799	11.1111	Chr24	56404067	56446678
Chr1	46203501	46208400	4899	13.7931	Chr1	46162638	46317067	154429	SENP7	ENSBTAG00000016932	4899	3.17233		Chr24	33460001	33464200	4199	6.45161	Chr24	33438419	33485514	47095	NPC1	ENSBTAG00000015195	4199	8.91602		Chr17	57404901	57407700	2799	15.7895	Chr17	57398014	57422729	24715	SH2B3	ENSBTAG00000009101	2799	11.3251		Chr20	67788701	67791500	2799	11.1111	Chr20	67789366	67851470
Chr14	33442501	33446700	4199	13.7931	Chr14	33343880	33480413	136533	ARFGEF1	ENSBTAG00000014691	4199	3.07545		Chr28	42882001	42884800	2799	6.45161	Chr28	42862876	42895314	32438	PTPN20	ENSBTAG00000014938	2799	8.62877		Chr26	37205701	37209200	3499	15.7895	Chr26	37192556	37223786	31230	PNLIPRP3	ENSBTAG00000019690	3499	11.204		Chr1	1323701	1325800	2099	11.1111	Chr1	1324544	1361378
Chr28	15876001	15883700	7699	13.7931	Chr28	15818095	16073196	255101	ANK3	ENSBTAG00000019052	7699	3.01802		Chr13	64887201	64890700	3499	6.45161	Chr13	64888626	64912758	24132	MYH7B	ENSBTAG00000003512	2074	8.5944		Chr14	18193701	18195800	2099	15.7895	Chr14	18182442	18201276	18834	FAM83A	ENSBTAG00000005877	2099	11.1447		Chr13	46832801	46835600	2799	11.1111	Chr13	46779271	46834689
Chr2	95319001	95323900	4899	13.7931	Chr2	95145119	95340402	195283	ADAM23	ENSBTAG00000019694	4899	2.50867		Chr9	96780601	96782700	2099	6.45161	Chr9	96765677	96782003	16326	RSPH3	ENSBTAG00000005955	1402	8.58753		Chr19	11937801	11944100	6299	15.7895	Chr19	11943185	11951411	8226	TBX2	ENSBTAG00000014278	915	11.1233		Chr1	143653301	143655400	2099	11.1111	Chr1	143645291	143706949
Chr6	20170501	20175400	4899	13.7931	Chr6	20138930	20348418	209488	TBCK	ENSBTAG00000004227	4899	2.33856		Chr2	6899201	6902700	3499	6.45161	Chr2	6875268	6916093	40825	WDR75	ENSBTAG00000003002	3499	8.57073		Chr17	63426301	63430500	4199	15.7895	Chr17	63397791	63429841	32050	RASAL1	ENSBTAG00000016739	3540	11.0452		Chr28	41978301	41980400	2099	11.1111	Chr28	41941042	41979591
Chr16	36663901	36675100	11199	13.7931	Chr16	36195998	36695079	499081	RGS7	ENSBTAG00000005410	11199	2.24392		Chr8	65863001	65865800	2799	6.45161	Chr8	65834278	65865690	31412		ENSBTAG00000035708	2689	8.56042		Chr10	26768701	26772200	3499	15.7895	Chr10	26750846	26784291	33445	TEP1	ENSBTAG00000001179	3499	10.462		Chr7	6494601	6498100	3499	11.1111	Chr7	6484001	6590069
Chr26	5555901	5565700	9799	13.7931	Chr26	5017714	5578654	560940	PCDH15	ENSBTAG00000045905	9799	1.74689		Chr1	136596601	136601500	4899	6.45161	Chr1	136573249	136630809	57560	RAB6B	ENSBTAG00000000905	4899	8.51112		Chr26	37354801	37356900	2099	15.7895	Chr26	37346018	37366138	20120	PNLIPRP2	ENSBTAG00000000765	2099	10.4324		Chr7	27503001	27505100	2099	11.1111	Chr7	27491082	27503407
Chr20	2811201	2817500	6299	13.7931	Chr20	2680574	3054892	374318	RANBP17	ENSBTAG00000024801	6299	1.68279		Chr5	30296701	30298800	2099	6.45161	Chr5	30281520	30298109	16589	TMBIM6	ENSBTAG00000018588	1408	8.48755		Chr1	151165701	151169200	3499	15.7895	Chr1	151164860	151199134	34274	VPS26C	ENSBTAG00000004791	3499	10.2089		Chr9	74055101	74057900	2799	11.1111	Chr9	74011379	74096501
Chr11	27841101	27844600	3499	13.7931	Chr11	27647167	27888855	241688	SRBD1	ENSBTAG00000007508	3499	1.44773		Chr24	33406801	33409600	2799	6.45161	Chr24	33386429	33419545	33116	ANKRD29	ENSBTAG00000000517	2799	8.45211		Chr17	55731901	55734000	2099	15.7895	Chr17	55727012	55747669	20657	SETD1B	ENSBTAG00000004172	2099	10.1612		Chr23	44139201	44141300	2099	11.1111	Chr23	44139450	44196032
Chr4	23729301	23734200	4899	13.7931	Chr4	23499626	23891236	391610	AGMO	ENSBTAG00000034154	4899	1.25099		Chr23	22147301	22149400	2099	6.45161	Chr23	22130935	22156052	25117	CRISP2	ENSBTAG00000002166	2099	8.35689		Chr10	19984301	19988500	4199	15.7895	Chr10	19980212	20021927	41715	HCN4	ENSBTAG00000017466	4199	10.0659		Chr6	60536701	60539500	2799	11.1111	Chr6	60534319	60620112
Chr1	117663001	117667200	4199	13.7931	Chr1	117548538	117917463	368925	MED12L	ENSBTAG00000021703	4199	1.13817		Chr24	31048501	31054800	6299	6.45161	Chr24	31020509	31096441	75932	SS18	ENSBTAG00000011531	6299	8.29558		Chr29	38007901	38010000	2099	15.7895	Chr29	38005199	38026747	21548	CD5	ENSBTAG00000013730	2099	9.74104		Chr4	118149501	118153000	3499	11.1111	Chr4	118150017	118243052
Chr6	97444201	97450500	6299	13.7931	Chr6	96794894	97503220	708326	CFAP299	ENSBTAG00000035776	6299	0.88928		Chr23	31343201	31346000	2799	6.45161	Chr23	31343551	31373121	29570	BTN2A2	ENSBTAG00000010852	2449	8.28204		Chr22	43243901	43247400	3499	15.7895	Chr22	43222428	43259967	37539	FAM3D	ENSBTAG00000023207	3499	9.32097		Chr4	49536201	49539000	2799	11.1111	Chr4	49526574	49615802
Chr3	46063501	46068400	4899	13.7931	Chr3	45563732	46487165	923433	DPYD	ENSBTAG00000031358	4899	0.53052		Chr20	33733701	33735800	2099	6.45161	Chr20	33722080	33747493	25413	TTC33	ENSBTAG00000000012	2099	8.25955		Chr19	11889501	11893700	4199	15.7895	Chr19	11865527	11891936	26409	TBX4	ENSBTAG00000009968	2435	9.22034		Chr9	98230301	98232400	2099	11.1111	Chr9	98162838	98232658
Chr3	28441001	28447300	6299	13.7931	Chr3	28364796	28449607	84811	TSPAN2	ENSBTAG00000015961	6299	7.4271		Chr16	73066701	73069500	2799	6.45161	Chr16	73040573	73075217	34644	TMEM206	ENSBTAG00000000758	2799	8.07932		Chr16	75435501	75437600	2099	15.7895	Chr16	75423473	75446749	23276	TRAF3IP3	ENSBTAG00000002846	2099	9.01787		Chr7	18867801	18869900	2099	11.1111	Chr7	18866561	18937070
Chr3	28441001	28447300	6299	13.7931	Chr3	28442747	28587650	144903	SYCP1	ENSBTAG00000032071	4553	3.1421		Chr5	102397401	102400200	2799	6.45161	Chr5	102393240	102427984	34744		ENSBTAG00000039817	2799	8.05607		Chr13	73752001	73754100	2099	15.7895	Chr13	73750479	73773983	23504	ADA	ENSBTAG00000005280	2099	8.93039		Chr1	148719901	148722700	2799	11.1111	Chr1	148678710	148773773
Chr11	54870201	54875800	5599	13.7931	Chr11	54764951	55025216	260265		ENSBTAG00000047167	5599	2.15127		Chr4	113047201	113051400	4199	6.45161	Chr4	113049658	113071436	21778	ZNF398	ENSBTAG00000020445	1742	7.9989		Chr16	30660701	30664900	4199	15.7895	Chr16	30656001	30703396	47395	COQ8A	ENSBTAG00000021880	4199	8.85958		Chr10	101301201	101303300	2099	11.1111	Chr10	101237134	101308928
Chr14	54303901	54312300	8399	13.7931	Chr14	53901591	54429251	527660	CSMD3	ENSBTAG00000038281	8399	1.59174		Chr2	34171901	34175400	3499	6.45161	Chr2	34173878	34193022	19144	GCA	ENSBTAG00000018446	1522	7.95027		Chr26	25141901	25144000	2099	15.7895	Chr26	25130963	25154923	23960	ITPRIP	ENSBTAG00000003990	2099	8.76043		Chr26	18882501	18886700	4199	11.1111	Chr26	18869719	19013761
Chr26	8264201	8271200	6999	13.7931	Chr26	6906081	8343629	1437548	PRKG1	ENSBTAG00000018404	6999	0.486871		Chr20	56766501	56768600	2099	6.45161	Chr20	56767512	56781229	13717	ZNF622	ENSBTAG00000016441	1088	7.93176		Chr18	34380501	34382600	2099	15.7895	Chr18	34368485	34393020	24535	TK2	ENSBTAG00000005152	2099	8.55513		Chr20	58713201	58720900	7699	11.1111	Chr20	58714145	58945942
Chr11	54870201	54875800	5599	13.7931	Chr11	54723190	55906462	1183272	CTNNA2	ENSBTAG00000031669	5599	0.473179		Chr24	61247201	61250000	2799	6.45161	Chr24	61239109	61275194	36085	TNFRSF11A	ENSBTAG00000007569	2799	7.75669		Chr19	14925401	14927500	2099	15.7895	Chr19	14904920	14930074	25154	MMP28	ENSBTAG00000006086	2099	8.3446		Chr9	32459701	32461800	2099	11.1111	Chr9	32425508	32497610
Chr1	71535101	71555400	20299	13.7931	Chr1	71542376	71573340	30964	UBXN7	ENSBTAG00000007577	13024	42.0617		Chr6	104419701	104423200	3499	6.45161	Chr6	104408001	104453232	45231		ENSBTAG00000006508	3499	7.73584		Chr26	19383001	19385100	2099	15.7895	Chr26	19361232	19386569	25337	HPS1	ENSBTAG00000014314	2099	8.28433		Chr9	88638201	88640300	2099	11.1111	Chr9	88573768	88648650
Chr21	1308301	1311100	2799	13.7931	Chr21	1309835	1309954	119	RF00001	ENSBTAG00000046780	119	100		Chr3	18991001	18993800	2799	6.45161	Chr3	18991963	19015891	23928	RORC	ENSBTAG00000017405	1837	7.6772		Chr22	12479601	12483800	4199	15.7895	Chr22	12480973	12515211	34238	TTC21A	ENSBTAG00000010477	2827	8.25691		Chr20	22380401	22382500	2099	11.1111	Chr20	22360764	22435963
Chr28	3959201	3966200	6999	13.7931	Chr28	3961784	3964709	2925		ENSBTAG00000045932	2925	100		Chr13	64050001	64052100	2099	6.45161	Chr13	64050711	64069300	18589	EIF2S2	ENSBTAG00000005969	1389	7.47216		Chr11	13486901	13489000	2099	15.7895	Chr11	13463414	13490532	27118	ATP6V1B1	ENSBTAG00000010620	2099	7.74025		Chr14	21079101	21082600	3499	11.1111	Chr14	21038513	21164037
Chr3	70879201	70886200	6999	13.7931	Chr3	70878977	70887093	8116	FPGT	ENSBTAG00000038480	6999	86.2371		Chr28	41694801	41699000	4199	6.45161	Chr28	41657195	41713873	56678	LDB3	ENSBTAG00000018707	4199	7.40852		Chr3	105235201	105239400	4199	15.7895	Chr3	105213590	105268006	54416	HIVEP3	ENSBTAG00000020745	4199	7.71648		Chr8	1493801	1495900	2099	11.1111	Chr8	1426804	1502615
Chr10	67736201	67742500	6299	13.7931	Chr10	67735433	67749358	13925	SOCS4	ENSBTAG00000021988	6299	45.2352		Chr26	16347101	16350600	3499	6.45161	Chr26	16336198	16383496	47298	CYP2C19	ENSBTAG00000023549	3499	7.39778		Chr17	59126201	59129000	2799	15.7895	Chr17	59094336	59132155	37819	SUDS3	ENSBTAG00000019757	2799	7.40104		Chr10	1043001	1045100	2099	11.1111	Chr10	1043713	1094330
Chr4	86601201	86606100	4899	13.7931	Chr4	86598084	86609355	11271	WNT16	ENSBTAG00000002940	4899	43.4655		Chr26	16366001	16369500	3499	6.45161	Chr26	16336198	16383496	47298	CYP2C19	ENSBTAG00000023549	3499	7.39778		Chr27	4708201	4711700	3499	15.7895	Chr27	4679600	4727246	47646	AGPAT5	ENSBTAG00000004922	3499	7.34374		Chr27	4678101	4680900	2799	11.1111	Chr27	4679600	4727246
Chr3	94850001	94858400	8399	13.7931	Chr3	94837405	94859216	21811	BTF3L4	ENSBTAG00000011025	8399	38.5081		Chr13	32368001	32370800	2799	6.45161	Chr13	32347676	32369621	21945	HACD1	ENSBTAG00000033089	1620	7.38209		Chr17	60211201	60214000	2799	15.7895	Chr17	60212421	60234472	22051	FBXO21	ENSBTAG00000032097	1579	7.16067		Chr24	33437601	33439700	2099	11.1111	Chr24	33438419	33485514
Chr1	58155301	58160200	4899	13.7931	Chr1	58152817	58166584	13767	GTPBP8	ENSBTAG00000006534	4899	35.5851		Chr16	26739301	26741400	2099	6.45161	Chr16	26713225	26741364	28139	HHIPL2	ENSBTAG00000017561	2063	7.33146		Chr5	26678401	26681900	3499	15.7895	Chr5	26681522	26686845	5323	TARBP2	ENSBTAG00000000435	378	7.10126		Chr11	86066401	86068500	2099	11.1111	Chr11	86051195	86128538
Chr2	46655701	46660600	4899	13.7931	Chr2	46648517	46664675	16158	MMADHC	ENSBTAG00000015962	4899	30.3193		Chr10	85782201	85785700	3499	6.45161	Chr10	85776885	85824898	48013	BBOF1	ENSBTAG00000018467	3499	7.28761		Chr17	63577501	63579600	2099	15.7895	Chr17	63561392	63591370	29978	SLC8B1	ENSBTAG00000011103	2099	7.0018		Chr2	122817101	122819900	2799	11.1111	Chr2	122784558	122889605
Chr8	97055001	97066200	11199	13.7931	Chr8	97035507	97073759	38252	FKTN	ENSBTAG00000010247	11199	29.2769		Chr6	68238101	68243700	5599	6.45161	Chr6	68239350	68299616	60266	NFXL1	ENSBTAG00000002201	4350	7.218		Chr16	81135601	81139100	3499	15.7895	Chr16	81131945	81182350	50405	KIF14	ENSBTAG00000021874	3499	6.94177		Chr16	79115401	79117500	2099	11.1111	Chr16	79057373	79136394
Chr3	51576001	51579500	3499	13.7931	Chr3	51574126	51587278	13152		ENSBTAG00000047443	3499	26.6043		Chr1	1624701	1627500	2799	6.45161	Chr1	1593295	1627137	33842	IFNAR2	ENSBTAG00000015212	2436	7.19816		Chr27	33264701	33267500	2799	15.7895	Chr27	33250534	33291989	41455	FGFR1	ENSBTAG00000015457	2799	6.7519		Chr28	25853801	25856600	2799	11.1111	Chr28	25854741	25925054
Chr26	11125101	11129300	4199	13.7931	Chr26	11117506	11127464	9958	IFIT5	ENSBTAG00000017367	2363	23.7297		Chr25	36904001	36906100	2099	6.45161	Chr25	36905467	36914354	8887	ZNF3	ENSBTAG00000007012	633	7.12276		Chr15	77490701	77493500	2799	15.7895	Chr15	77451812	77493570	41758	ATG13	ENSBTAG00000017325	2799	6.70291		Chr11	13199201	13201300	2099	11.1111	Chr11	13155560	13235444
Chr3	39923101	39931500	8399	13.7931	Chr3	39926298	39948945	22647	AMY2B	ENSBTAG00000019093	5202	22.9699		Chr3	30992501	30995300	2799	6.45161	Chr3	30987502	31026962	39460	CTTNBP2NL	ENSBTAG00000021602	2799	7.09326		Chr18	64049301	64051400	2099	15.7895	Chr18	64049538	64077509	27971	ZFP28	ENSBTAG00000002055	1862	6.65689		Chr8	63765801	63767900	2099	11.1111	Chr8	63703647	63767456
Chr11	96720401	96732300	11899	13.7931	Chr11	96719400	96772227	52827	PBX3	ENSBTAG00000013314	11899	22.5245		Chr5	34433701	34437200	3499	6.45161	Chr5	34430403	34480031	49628	SCAF11	ENSBTAG00000001810	3499	7.05046		Chr15	34790001	34792100	2099	15.7895	Chr15	34769329	34791462	22133	SCN3B	ENSBTAG00000016768	1461	6.601		Chr26	45822001	45824800	2799	11.1111	Chr26	45731306	45840708
Chr4	74841201	74844000	2799	13.7931	Chr4	74836426	74849155	12729	STEAP1	ENSBTAG00000015749	2799	21.9892		Chr11	86877001	86881200	4199	6.45161	Chr11	86858116	86918106	59990	ATP6V1C2	ENSBTAG00000001927	4199	6.9995		Chr5	57698201	57701000	2799	15.7895	Chr5	57678063	57699615	21552	DGKA	ENSBTAG00000004018	1414	6.56088		Chr8	51382801	51384900	2099	11.1111	Chr8	51344227	51383813
Chr8	49639101	49642600	3499	13.7931	Chr8	49624473	49642916	18443	ANXA1	ENSBTAG00000015978	3499	18.972		Chr19	48601001	48604500	3499	6.45161	Chr19	48570157	48620315	50158	MAP3K3	ENSBTAG00000008151	3499	6.97596		Chr16	33917801	33920600	2799	15.7895	Chr16	33913963	33918059	4096	ZBTB18	ENSBTAG00000000385	258	6.29883		Chr4	101732401	101735200	2799	11.1111	Chr4	101685424	101795483
Chr10	67211901	67215400	3499	13.7931	Chr10	67212808	67226749	13941	GMFB	ENSBTAG00000025311	2592	18.5926		Chr5	23346401	23349200	2799	6.45161	Chr5	23348068	23364470	16402	NUDT4	ENSBTAG00000007447	1132	6.9016		Chr16	42378701	42380800	2099	15.7895	Chr16	42376258	42409768	33510	TNFRSF1B	ENSBTAG00000024928	2099	6.2638		Chr17	54779201	54781300	2099	11.1111	Chr17	54716441	54799043
Chr16	28285601	28292600	6999	13.7931	Chr16	28258333	28291746	33413	WDR26	ENSBTAG00000011785	6145	18.391		Chr29	40681901	40684700	2799	6.45161	Chr29	40682320	40716882	34562	SYT7	ENSBTAG00000019947	2380	6.88618		Chr15	35641201	35646100	4899	15.7895	Chr15	35567687	35646400	78713	ABCC8	ENSBTAG00000000983	4899	6.22388		Chr3	33555201	33558000	2799	11.1111	Chr3	33513768	33556281
Chr18	47102301	47107200	4899	13.7931	Chr18	47089349	47118008	28659	ZNF567	ENSBTAG00000002398	4899	17.0941		Chr2	29096201	29099700	3499	6.45161	Chr2	29080500	29131828	51328	XIRP2	ENSBTAG00000017743	3499	6.81694		Chr23	40789701	40792500	2799	15.7895	Chr23	40770315	40790973	20658	MYLIP	ENSBTAG00000004115	1272	6.15742		Chr8	62367201	62370000	2799	11.1111	Chr8	62368709	62419901
Chr6	26109301	26115600	6299	13.7931	Chr6	26105476	26143561	38085	DNAJB14	ENSBTAG00000004426	6299	16.5393		Chr16	55273401	55276200	2799	6.45161	Chr16	55241513	55282607	41094	KDM5B	ENSBTAG00000006175	2799	6.81121		Chr5	56070001	56072800	2799	15.7895	Chr5	56070693	56104924	34231	OS9	ENSBTAG00000007152	2107	6.15524		Chr12	76921601	76924400	2799	11.1111	Chr12	76867834	76922959
Chr10	51411501	51418500	6999	13.7931	Chr10	51410207	51453823	43616	SLTM	ENSBTAG00000011319	6999	16.0469		Chr26	22223601	22234100	10499	6.45161	Chr26	22228480	22311346	82866	FBXW4	ENSBTAG00000003579	5620	6.78203		Chr18	44978501	44981300	2799	15.7895	Chr18	44979578	45007642	28064	GPI	ENSBTAG00000006396	1722	6.13597		Chr22	6213901	6216000	2099	11.1111	Chr22	6205667	6292521
Chr24	26112101	26118400	6299	13.7931	Chr24	26089489	26133405	43916	DSG1	ENSBTAG00000013831	6299	14.3433		Chr2	38829701	38832500	2799	6.45161	Chr2	38796689	38838127	41438	GALNT5	ENSBTAG00000017376	2799	6.75467		Chr1	118383301	118386100	2799	15.7895	Chr1	118371934	118417710	45776	ERICH6	ENSBTAG00000001331	2799	6.11456		Chr7	47698001	47700100	2099	11.1111	Chr7	47655167	47699037
Chr4	9380001	9385600	5599	13.7931	Chr4	9375280	9415008	39728	KRIT1	ENSBTAG00000002750	5599	14.0933		Chr5	1468601	1472100	3499	6.45161	Chr5	1454193	1506151	51958	TBC1D15	ENSBTAG00000012828	3499	6.73429		Chr23	13853701	13855800	2099	15.7895	Chr23	13832466	13866950	34484	MOCS1	ENSBTAG00000010449	2099	6.08688		Chr8	7657301	7660100	2799	11.1111	Chr8	7658877	7710709
Chr8	76701101	76712300	11199	13.7931	Chr8	76668494	76759843	91349	UBAP2	ENSBTAG00000000695	11199	12.2596		Chr24	35512401	35517300	4899	6.45161	Chr24	35445610	35519082	73472	ROCK1	ENSBTAG00000008403	4899	6.66785		Chr17	14919801	14922600	2799	15.7895	Chr17	14889392	14921767	32375	USP38	ENSBTAG00000001356	1966	6.07259		Chr4	100081101	100084600	3499	11.1111	Chr4	99983487	100133488
Chr4	92418901	92426600	7699	13.7931	Chr4	92424191	92444252	20061	ZNF800	ENSBTAG00000020004	2409	12.0084		Chr5	4831401	4834200	2799	6.45161	Chr5	4824769	4866969	42200	GLIPR1L1	ENSBTAG00000004569	2799	6.6327		Chr8	46906301	46908400	2099	15.7895	Chr8	46883356	46907760	24404	KLF9	ENSBTAG00000016229	1459	5.97853		Chr4	93030001	93032100	2099	11.1111	Chr4	92953572	93043887
Chr10	20260801	20267800	6999	13.7931	Chr10	20207483	20270508	63025	NPTN	ENSBTAG00000008218	6999	11.1051		Chr25	20245401	20248200	2799	6.45161	Chr25	20218558	20247294	28736	CDR2	ENSBTAG00000018050	1893	6.58756		Chr16	63527801	63529900	2099	15.7895	Chr16	63526331	63562369	36038	KIAA1614	ENSBTAG00000006260	2099	5.82441		Chr1	147940801	147943600	2799	11.1111	Chr1	147856757	147977430
Chr5	93704801	93711800	6999	13.7931	Chr5	93693961	93757644	63683	LMO3	ENSBTAG00000013541	6999	10.9904		Chr4	77464801	77468300	3499	6.45161	Chr4	77458516	77512436	53920	OGDH	ENSBTAG00000006029	3499	6.48924		Chr11	3698101	3700900	2799	15.7895	Chr11	3686196	3736317	50121	INPP4A	ENSBTAG00000004814	2799	5.58449		Chr1	147954101	147956900	2799	11.1111	Chr1	147856757	147977430
Chr2	94889901	94896200	6299	13.7931	Chr2	94893227	94922667	29440	NDUFS1	ENSBTAG00000021976	2973	10.0985		Chr16	587301	590100	2799	6.45161	Chr16	553235	589649	36414	PPFIA4	ENSBTAG00000015885	2348	6.44807		Chr13	74018001	74020100	2099	15.7895	Chr13	74018886	74040819	21933	YWHAB	ENSBTAG00000016846	1214	5.53504		Chr15	65033501	65036300	2799	11.1111	Chr15	64982627	65105476
Chr3	95722901	95729900	6999	13.7931	Chr3	95726474	95760764	34290	C3H1orf185	ENSBTAG00000009674	3426	9.99125		Chr16	46535301	46541600	6299	6.45161	Chr16	46468328	46566127	97799	CAMTA1	ENSBTAG00000014602	6299	6.44076		Chr7	63597801	63601300	3499	15.7895	Chr7	63576976	63641028	64052	CAMK2A	ENSBTAG00000020087	3499	5.46275		Chr10	15138201	15140300	2099	11.1111	Chr10	15103981	15196986
Chr21	45564401	45569300	4899	13.7931	Chr21	45536724	45586839	50115	BAZ1A	ENSBTAG00000020164	4899	9.77552		Chr15	7031501	7035700	4199	6.45161	Chr15	7021793	7089556	67763	CEP126	ENSBTAG00000020032	4199	6.1966		Chr23	8504301	8507800	3499	15.7895	Chr23	8469769	8534469	64700	PACSIN1	ENSBTAG00000016124	3499	5.40804		Chr9	26320001	26322100	2099	11.1111	Chr9	26310580	26403759
Chr1	120063301	120068900	5599	13.7931	Chr1	120013765	120075520	61755	HLTF	ENSBTAG00000019704	5599	9.06647		Chr9	50173201	50177400	4199	6.45161	Chr9	50160697	50228919	68222	SIM1	ENSBTAG00000002294	4199	6.15491		Chr19	9669101	9671200	2099	15.7895	Chr19	9645919	9670385	24466	HSF5	ENSBTAG00000001166	1284	5.2481		Chr13	76897101	76899900	2799	11.1111	Chr13	76879808	77005009
Chr24	21396901	21402500	5599	13.7931	Chr24	21361884	21427671	65787	RPRD1A	ENSBTAG00000005497	5599	8.5108		Chr28	8377601	8381800	4199	6.45161	Chr28	8340143	8408741	68598	GNG4	ENSBTAG00000002908	4199	6.12117		Chr3	105249201	105252000	2799	15.7895	Chr3	105213590	105268006	54416	HIVEP3	ENSBTAG00000020745	2799	5.14371		Chr4	99921501	99925000	3499	11.1111	Chr4	99787244	99948547
Chr3	95757901	95761400	3499	13.7931	Chr3	95726474	95760764	34290	C3H1orf185	ENSBTAG00000009674	2863	8.34937		Chr19	43719201	43723400	4199	6.45161	Chr19	43714457	43783351	68894	BRCA1	ENSBTAG00000022520	4199	6.09487		Chr3	105255501	105258300	2799	15.7895	Chr3	105213590	105268006	54416	HIVEP3	ENSBTAG00000020745	2799	5.14371		Chr24	60585701	60587800	2099	11.1111	Chr24	60532425	60586879
Chr14	45526601	45530800	4199	13.7931	Chr14	45499601	45549966	50365	TPD52	ENSBTAG00000007335	4199	8.33714		Chr7	59434901	59438400	3499	6.45161	Chr7	59406125	59463982	57857	RBM27	ENSBTAG00000011642	3499	6.04767		Chr24	60533201	60536000	2799	15.7895	Chr24	60532425	60586879	54454	CDH20	ENSBTAG00000001739	2799	5.14012		Chr11	1746501	1748600	2099	11.1111	Chr11	1747909	1780103
Chr1	90598201	90611500	13299	13.7931	Chr1	90517079	90605473	88394	TBL1XR1	ENSBTAG00000021910	7272	8.2268		Chr3	100167201	100170000	2799	6.45161	Chr3	100126262	100172587	46325	MKNK1	ENSBTAG00000019933	2799	6.04209		Chr16	62807501	62809600	2099	15.7895	Chr16	62804447	62845817	41370	QSOX1	ENSBTAG00000014191	2099	5.07372		Chr21	21199501	21203000	3499	11.1111	Chr21	21117499	21280811
Chr16	40931801	40937400	5599	13.7931	Chr16	40904879	40973025	68146	SUCO	ENSBTAG00000010169	5599	8.21618		Chr16	62910401	62913200	2799	6.45161	Chr16	62868732	62915247	46515	LHX4	ENSBTAG00000003992	2799	6.01741		Chr16	62840401	62842500	2099	15.7895	Chr16	62804447	62845817	41370	QSOX1	ENSBTAG00000014191	2099	5.07372		Chr16	33353601	33356400	2799	11.1111	Chr16	33339759	33474952
Chr4	103595801	103603500	7699	13.7931	Chr4	103594501	103689157	94656	UBN2	ENSBTAG00000014021	7699	8.13366		Chr24	2617301	2620800	3499	6.45161	Chr24	2597951	2656107	58156	ZNF236	ENSBTAG00000017517	3499	6.01658		Chr18	2089501	2091600	2099	15.7895	Chr18	2084512	2126855	42343		ENSBTAG00000004526	2099	4.95714		Chr6	98025901	98028700	2799	11.1111	Chr6	97988424	98026691
Chr1	86970101	86974300	4199	13.7931	Chr1	86953445	87005273	51828	CCDC39	ENSBTAG00000001969	4199	8.1018		Chr17	54944401	54947200	2799	6.45161	Chr17	54917417	54946127	28710	HIP1R	ENSBTAG00000021595	1726	6.01184		Chr5	106156401	106158500	2099	15.7895	Chr5	106157909	106169922	12013	FGF6	ENSBTAG00000006800	591	4.91967		Chr13	3828301	3833200	4899	11.1111	Chr13	3832286	3876681
Chr4	94729601	94734500	4899	13.7931	Chr4	94676716	94737325	60609	KLHDC10	ENSBTAG00000000548	4899	8.08296		Chr13	52534301	52537100	2799	6.45161	Chr13	52501259	52548991	47732	UBOX5	ENSBTAG00000015379	2799	5.86399		Chr18	25134201	25137000	2799	15.7895	Chr18	25126947	25184749	57802	NLRC5	ENSBTAG00000005413	2799	4.84239		Chr9	98352801	98355600	2799	11.1111	Chr9	98239672	98376380
Chr11	13228601	13234900	6299	13.7931	Chr11	13155560	13235444	79884	ZNF638	ENSBTAG00000009242	6299	7.88518		Chr17	62980401	62987400	6999	6.45161	Chr17	62886733	63007269	120536	RBM19	ENSBTAG00000031824	6999	5.80656		Chr22	12479601	12483800	4199	15.7895	Chr22	12471342	12480021	8679	GORASP1	ENSBTAG00000047135	420	4.83927		Chr23	41169801	41172600	2799	11.1111	Chr23	41165798	41302731
Chr26	13527501	13533100	5599	13.7931	Chr26	13503454	13576250	72796	BTAF1	ENSBTAG00000016104	5599	7.69136		Chr5	51282701	51289000	6299	6.45161	Chr5	51220902	51331182	110280	MON2	ENSBTAG00000011068	6299	5.71182		Chr6	117840101	117842900	2799	15.7895	Chr6	117798819	117856796	57977		ENSBTAG00000019584	2799	4.82778		Chr15	36205401	36211000	5599	11.1111	Chr15	36112951	36207312
Chr1	118386101	118389600	3499	13.7931	Chr1	118371934	118417710	45776	ERICH6	ENSBTAG00000001331	3499	7.64374		Chr5	87993501	87996300	2799	6.45161	Chr5	87967760	88017062	49302	ETNK1	ENSBTAG00000005833	2799	5.67725		Chr21	8445501	8449000	3499	15.7895	Chr21	8377896	8452307	74411		ENSBTAG00000020514	3499	4.70226		Chr2	96422901	96425000	2099	11.1111	Chr2	96424301	96458849
Chr5	68093901	68097400	3499	13.7931	Chr5	68052161	68097172	45011	HCFC2	ENSBTAG00000020933	3271	7.26711		Chr5	34444901	34447700	2799	6.45161	Chr5	34430403	34480031	49628	SCAF11	ENSBTAG00000001810	2799	5.63996		Chr3	107634801	107637600	2799	15.7895	Chr3	107634942	107692934	57992	RHBDL2	ENSBTAG00000008023	2658	4.58339		Chr9	96345201	96348000	2799	11.1111	Chr9	96258011	96398625
Chr8	53753001	53757200	4199	13.7931	Chr8	53736786	53794599	57813		ENSBTAG00000017734	4199	7.26307		Chr24	41925101	41928600	3499	6.45161	Chr24	41913310	41975447	62137	ANKRD12	ENSBTAG00000002755	3499	5.63111		Chr19	14335301	14338100	2799	15.7895	Chr19	14287673	14349579	61906	HNF1B	ENSBTAG00000004710	2799	4.52137		Chr6	13442801	13445600	2799	11.1111	Chr6	13389038	13529927
Chr15	22866901	22871800	4899	13.7931	Chr15	22838240	22905944	67704	BCO2	ENSBTAG00000034193	4899	7.23591		Chr6	107441601	107443700	2099	6.45161	Chr6	107416938	107443062	26124	ZBTB49	ENSBTAG00000014680	1461	5.59256		Chr22	6919501	6921600	2099	15.7895	Chr22	6894655	6942330	47675	CMTM7	ENSBTAG00000001712	2099	4.40273		Chr4	117579701	117584600	4899	11.1111	Chr4	117555541	117803944
Chr29	8365701	8372000	6299	13.7931	Chr29	8298778	8370800	72022	TMEM135	ENSBTAG00000005482	5099	7.07978		Chr29	28643301	28645400	2099	6.45161	Chr29	28615680	28644920	29240	MSANTD2	ENSBTAG00000011248	1619	5.53694		Chr6	93670501	93672600	2099	15.7895	Chr6	93633306	93672214	38908	CCNI	ENSBTAG00000000599	1713	4.40269		Chr8	59884301	59888500	4199	11.1111	Chr8	59797489	60010848
Chr8	78398601	78404900	6299	13.7931	Chr8	78327713	78418760	91047	GKAP1	ENSBTAG00000023523	6299	6.9184		Chr25	34355301	34357400	2099	6.45161	Chr25	34339763	34356206	16443		ENSBTAG00000017939	905	5.50386		Chr19	9551501	9554300	2799	15.7895	Chr19	9548268	9612348	64080	RNF43	ENSBTAG00000020119	2799	4.36798		Chr13	60026401	60029200	2799	11.1111	Chr13	59983723	60027251
Chr13	32420501	32424000	3499	13.7931	Chr13	32390175	32445156	54981	STAM	ENSBTAG00000002658	3499	6.36402		Chr14	18328101	18330900	2799	6.45161	Chr14	18307140	18329318	22178	DERL1	ENSBTAG00000020693	1217	5.48742		Chr19	9557101	9559900	2799	15.7895	Chr19	9548268	9612348	64080	RNF43	ENSBTAG00000020119	2799	4.36798		Chr1	1222201	1224300	2099	11.1111	Chr1	1189228	1222846
Chr4	29170401	29176000	5599	13.7931	Chr4	29124581	29216280	91699	ITGB8	ENSBTAG00000003709	5599	6.10585		Chr3	105662201	105669200	6999	6.45161	Chr3	105660418	105788507	128089	SCMH1	ENSBTAG00000001629	6999	5.46417		Chr17	60393901	60396700	2799	15.7895	Chr17	60338777	60396323	57546	FBXW8	ENSBTAG00000036183	2422	4.20881		Chr5	112280001	112282100	2099	11.1111	Chr5	112261806	112372282
Chr4	43556801	43562400	5599	13.7931	Chr4	43549368	43641516	92148	PHTF2	ENSBTAG00000005102	5599	6.07609		Chr22	16872801	16875600	2799	6.45161	Chr22	16865105	16873234	8129	CRELD1	ENSBTAG00000010835	433	5.32661		Chr18	35762301	35765100	2799	15.7895	Chr18	35763843	35794542	30699	SLC7A6	ENSBTAG00000012112	1257	4.0946		Chr9	28163101	28165900	2799	11.1111	Chr9	28071827	28219689
Chr4	43577101	43582700	5599	13.7931	Chr4	43549368	43641516	92148	PHTF2	ENSBTAG00000005102	5599	6.07609		Chr24	37434601	37440900	6299	6.45161	Chr24	37348582	37467285	118703	SMCHD1	ENSBTAG00000003354	6299	5.30652		Chr22	12030901	12035100	4199	15.7895	Chr22	12015691	12118718	103027	SCN5A	ENSBTAG00000009155	4199	4.07563		Chr20	41496701	41499500	2799	11.1111	Chr20	41498517	41550461
Chr8	76647201	76652800	5599	13.7931	Chr8	76567996	76663653	95657	UBE2R2	ENSBTAG00000000693	5599	5.8532		Chr20	17026101	17029600	3499	6.45161	Chr20	17009553	17076650	67097	KIF2A	ENSBTAG00000015022	3499	5.21484		Chr18	7449401	7451500	2099	15.7895	Chr18	7421962	7474074	52112	CDYL2	ENSBTAG00000017112	2099	4.02786		Chr20	4683701	4685800	2099	11.1111	Chr20	4684744	4740893
Chr3	90084401	90088600	4199	13.7931	Chr3	90055299	90127142	71843	PRKAA2	ENSBTAG00000018747	4199	5.84469		Chr19	47091101	47093900	2799	6.45161	Chr19	47043850	47097593	53743		ENSBTAG00000001621	2799	5.20812		Chr7	18918201	18921000	2799	15.7895	Chr7	18866561	18937070	70509	VAV1	ENSBTAG00000039160	2799	3.96971		Chr28	1176001	1179500	3499	11.1111	Chr28	1126801	1313125
Chr26	11424001	11428900	4899	13.7931	Chr26	11383696	11467709	84013	KIF20B	ENSBTAG00000005708	4899	5.83124		Chr1	131784801	131788300	3499	6.45161	Chr1	131765943	131834001	68058	MRAS	ENSBTAG00000001497	3499	5.1412		Chr26	20654901	20657700	2799	15.7895	Chr26	20613538	20684065	70527	ABCC2	ENSBTAG00000008936	2799	3.96869		Chr24	41682201	41684300	2099	11.1111	Chr24	41576970	41689810
Chr3	55145301	55148800	3499	13.7931	Chr3	55093505	55153828	60323	KYAT3	ENSBTAG00000000505	3499	5.80044		Chr5	61145701	61148500	2799	6.45161	Chr5	61095656	61150517	54861		ENSBTAG00000002251	2799	5.10199		Chr7	53100601	53103400	2799	15.7895	Chr7	53047810	53118491	70681	CYSTM1	ENSBTAG00000016595	2799	3.96005		Chr20	4515001	4517100	2099	11.1111	Chr20	4505275	4618413
Chr9	15574301	15582000	7699	13.7931	Chr9	15453771	15587698	133927	SENP6	ENSBTAG00000005869	7699	5.74865		Chr4	51791601	51794400	2799	6.45161	Chr4	51781849	51836823	54974	CAPZA2	ENSBTAG00000004072	2799	5.0915		Chr21	21496301	21499800	3499	15.7895	Chr21	21482024	21496869	14845	KIF7	ENSBTAG00000002440	568	3.8262		Chr7	54358501	54361300	2799	11.1111	Chr7	54285455	54437207
Chr3	75257001	75259800	2799	13.7931	Chr3	75243969	75293883	49914	SRSF11	ENSBTAG00000015474	2799	5.60765		Chr5	69016501	69019300	2799	6.45161	Chr5	68979110	69034136	55026	WASHC4	ENSBTAG00000033735	2799	5.08669		Chr29	26300401	26302500	2099	15.7895	Chr29	26244554	26303070	58516	PTPN5	ENSBTAG00000020257	2099	3.58705		Chr24	61783401	61785500	2099	11.1111	Chr24	61676448	61791203
Chr8	80593801	80598700	4899	13.7931	Chr8	80545455	80633397	87942	NAA35	ENSBTAG00000001016	4899	5.57072		Chr1	44221801	44224600	2799	6.45161	Chr1	44199315	44254410	55095	TBC1D23	ENSBTAG00000015010	2799	5.08032		Chr3	93285501	93289000	3499	15.7895	Chr3	93208981	93308964	99983	GLIS1	ENSBTAG00000017986	3499	3.49959		Chr10	43897701	43899800	2099	11.1111	Chr10	43871178	43988950
Chr8	62394501	62397300	2799	13.7931	Chr8	62368709	62419901	51192	DCAF10	ENSBTAG00000014934	2799	5.46765		Chr26	21278601	21281400	2799	6.45161	Chr26	21248525	21280208	31683	SEC31B	ENSBTAG00000000090	1607	5.07212		Chr3	43521101	43523900	2799	15.7895	Chr3	43504601	43585149	80548	AGL	ENSBTAG00000006491	2799	3.47495		Chr4	65958201	65960300	2099	11.1111	Chr4	65865704	65984140
Chr4	11780301	11783100	2799	13.7931	Chr4	11735528	11787909	52381	CASD1	ENSBTAG00000009109	2799	5.34354		Chr26	45658901	45661000	2099	6.45161	Chr26	45660156	45676806	16650	BCCIP	ENSBTAG00000005792	844	5.06907		Chr22	12096701	12100200	3499	15.7895	Chr22	12015691	12118718	103027	SCN5A	ENSBTAG00000009155	3499	3.3962		Chr9	45736601	45738700	2099	11.1111	Chr9	45735182	45855545
Chr20	17019101	17022600	3499	13.7931	Chr20	17009553	17076650	67097	KIF2A	ENSBTAG00000015022	3499	5.21484		Chr24	43726201	43729000	2799	6.45161	Chr24	43678513	43734442	55929	CEP192	ENSBTAG00000013380	2799	5.00456		Chr10	84392001	84394800	2799	15.7895	Chr10	84341226	84425307	84081	RGS6	ENSBTAG00000014189	2799	3.32893		Chr1	147971601	147973700	2099	11.1111	Chr1	147856757	147977430
Chr13	17956401	17959900	3499	13.7931	Chr13	17906392	17974166	67774	ANKRD26	ENSBTAG00000008288	3499	5.16275		Chr2	25597601	25599700	2099	6.45161	Chr2	25566351	25599241	32890	GORASP2	ENSBTAG00000013218	1640	4.98632		Chr3	101876601	101878700	2099	15.7895	Chr3	101876647	101939033	62386	ARMH1	ENSBTAG00000011822	2053	3.2908		Chr1	82617501	82619600	2099	11.1111	Chr1	82573990	82694776
Chr14	33397001	33404000	6999	13.7931	Chr14	33343880	33480413	136533	ARFGEF1	ENSBTAG00000014691	6999	5.12623		Chr12	28611101	28613200	2099	6.45161	Chr12	28612076	28634685	22609	N4BP2L1	ENSBTAG00000000993	1124	4.97147		Chr11	74976301	74979100	2799	15.7895	Chr11	74895799	74982112	86313	ITSN2	ENSBTAG00000023172	2799	3.24285		Chr4	99873201	99876000	2799	11.1111	Chr4	99787244	99948547
Chr15	20967801	20972700	4899	13.7931	Chr15	20909251	21004834	95583	ARHGAP20	ENSBTAG00000000333	4899	5.12539		Chr13	57215901	57220100	4199	6.45161	Chr13	57207491	57293850	86359	PHACTR3	ENSBTAG00000015080	4199	4.86226		Chr7	54376701	54379500	2799	15.7895	Chr7	54377030	54453900	76870	ARAP3	ENSBTAG00000015938	2470	3.21322		Chr14	21039901	21042000	2099	11.1111	Chr14	21038513	21164037
Chr3	70909301	70914900	5599	13.7931	Chr3	70887242	70997136	109894	LRRIQ3	ENSBTAG00000019401	5599	5.09491		Chr1	45057601	45060400	2799	6.45161	Chr1	45021274	45078993	57719	ZNF596	ENSBTAG00000004538	2799	4.84936		Chr17	44663501	44666300	2799	15.7895	Chr17	44600509	44665571	65062	GUCY1A1	ENSBTAG00000014576	2070	3.18158		Chr10	56767901	56770000	2099	11.1111	Chr10	56678901	56805084
Chr11	95977001	95980500	3499	13.7931	Chr11	95925113	95996116	71003	SCAI	ENSBTAG00000015553	3499	4.92796		Chr26	15033201	15036000	2799	6.45161	Chr26	15012962	15070687	57725	FRA10AC1	ENSBTAG00000000447	2799	4.84885		Chr11	88060001	88062800	2799	15.7895	Chr11	88012967	88104077	91110	ASAP2	ENSBTAG00000002329	2799	3.07211		Chr8	90255201	90257300	2099	11.1111	Chr8	90136712	90262973
Chr28	17734501	17738700	4199	13.7931	Chr28	17675518	17764274	88756	CABCOCO1	ENSBTAG00000010967	4199	4.73095		Chr6	117807901	117810700	2799	6.45161	Chr6	117798819	117856796	57977		ENSBTAG00000019584	2799	4.82778		Chr24	21724501	21726600	2099	15.7895	Chr24	21687846	21756844	68998	GALNT1	ENSBTAG00000011206	2099	3.04212		Chr9	88383401	88386200	2799	11.1111	Chr9	88232044	88402262
Chr1	58521401	58526300	4899	13.7931	Chr1	58469279	58575453	106174		ENSBTAG00000013920	4899	4.61412		Chr16	53048101	53050900	2799	6.45161	Chr16	53027481	53049143	21662	FBLIM1	ENSBTAG00000018725	1042	4.81027		Chr11	89917801	89920600	2799	15.7895	Chr11	89875186	89967246	92060	RNF144A	ENSBTAG00000044064	2799	3.04041		Chr22	2928101	2930900	2799	11.1111	Chr22	2807583	2978687
Chr11	62355301	62358800	3499	13.7931	Chr11	62301309	62377281	75972	VPS54	ENSBTAG00000000115	3499	4.60564		Chr24	61994101	62003200	9099	6.45161	Chr24	61914152	62105526	191374	BCL2	ENSBTAG00000019302	9099	4.75456		Chr11	87241001	87244500	3499	15.7895	Chr11	87191215	87307998	116783	HPCAL1	ENSBTAG00000004259	3499	2.99616		Chr24	58119601	58121700	2099	11.1111	Chr24	58119582	58248068
Chr27	18365901	18369400	3499	13.7931	Chr27	18328847	18405603	76756	PCM1	ENSBTAG00000007236	3499	4.5586		Chr3	43416801	43418900	2099	6.45161	Chr3	43400346	43444844	44498	SLC35A3	ENSBTAG00000012454	2099	4.71707		Chr22	10502101	10504900	2799	15.7895	Chr22	10492112	10585992	93880	MLH1	ENSBTAG00000016758	2799	2.98147		Chr15	54231801	54233900	2099	11.1111	Chr15	54227840	54357467
Chr10	61044201	61047000	2799	13.7931	Chr10	61005653	61068184	62531	FGF7	ENSBTAG00000004013	2799	4.47618		Chr26	23592101	23594200	2099	6.45161	Chr26	23593341	23611728	18387	SFXN2	ENSBTAG00000004321	859	4.67178		Chr21	58286901	58291800	4899	15.7895	Chr21	58182391	58347037	164646	ITPK1	ENSBTAG00000009845	4899	2.97547		Chr13	67325301	67328100	2799	11.1111	Chr13	67257419	67431111
Chr14	17297001	17302600	5599	13.7931	Chr14	17254750	17298970	44220	TMEM65	ENSBTAG00000022114	1969	4.45274		Chr22	53998701	54002200	3499	6.45161	Chr22	53951029	54026241	75212	FYCO1	ENSBTAG00000015698	3499	4.65218		Chr3	98504701	98509600	4899	15.7895	Chr3	98370383	98536867	166484	SPATA6	ENSBTAG00000003128	4899	2.94263		Chr3	102401601	102403700	2099	11.1111	Chr3	102290329	102421170
Chr25	9237201	9240700	3499	13.7931	Chr25	9238387	9290512	52125	ATF7IP2	ENSBTAG00000010198	2313	4.43741		Chr26	45658901	45661000	2099	6.45161	Chr26	45635844	45660024	24180	UROS	ENSBTAG00000005791	1123	4.64433		Chr11	10544801	10549000	4199	15.7895	Chr11	10546064	10646706	100642	TET3	ENSBTAG00000022381	2936	2.91727		Chr8	1024101	1026200	2099	11.1111	Chr8	1025434	1073248
Chr21	41717901	41722800	4899	13.7931	Chr21	41692842	41804341	111499	SCFD1	ENSBTAG00000017565	4899	4.39376		Chr10	86186801	86191700	4899	6.45161	Chr10	86186700	86294121	107421	LTBP2	ENSBTAG00000021957	4899	4.56056		Chr11	81105501	81109000	3499	15.7895	Chr11	81086720	81209374	122654	VSNL1	ENSBTAG00000017158	3499	2.85274		Chr10	90130601	90132700	2099	11.1111	Chr10	90002636	90134649
Chr3	83322401	83326600	4199	13.7931	Chr3	83298919	83395090	96171	ATG4C	ENSBTAG00000010124	4199	4.36618		Chr9	18752301	18757200	4899	6.45161	Chr9	18745213	18852721	107508	PHIP	ENSBTAG00000024688	4899	4.55687		Chr23	11228701	11230800	2099	15.7895	Chr23	11229765	11267153	37388	RNF8	ENSBTAG00000008321	1035	2.76827		Chr16	69463101	69465900	2799	11.1111	Chr16	69443238	69620712
Chr9	22273301	22276800	3499	13.7931	Chr9	22263095	22343685	80590	IBTK	ENSBTAG00000026716	3499	4.34173		Chr6	46154501	46156600	2099	6.45161	Chr6	46127372	46155777	28405	LGI2	ENSBTAG00000017390	1276	4.49217		Chr11	11480001	11483500	3499	15.7895	Chr11	11360395	11490611	130216	SFXN5	ENSBTAG00000018555	3499	2.68707		Chr10	71043701	71045800	2099	11.1111	Chr10	70945020	71078172
Chr14	43961401	43965600	4199	13.7931	Chr14	43880469	43978277	97808	PKIA	ENSBTAG00000008150	4199	4.2931		Chr2	954101	956200	2099	6.45161	Chr2	916140	963744	47604	NIPA1	ENSBTAG00000002316	2099	4.40929		Chr29	28592901	28595700	2799	15.7895	Chr29	28595576	28600773	5197	VSIG2	ENSBTAG00000022379	124	2.38599		Chr14	18045301	18047400	2099	11.1111	Chr14	18046447	18108338
Chr11	37959601	37964500	4899	13.7931	Chr11	37867045	37981414	114369	CCDC88A	ENSBTAG00000017469	4899	4.2835		Chr10	22337001	22343300	6299	6.45161	Chr10	22318715	22462591	143876		ENSBTAG00000039402	6299	4.37808		Chr8	104454001	104456800	2799	15.7895	Chr8	104422822	104543026	120204	RGS3	ENSBTAG00000004499	2799	2.32854		Chr17	4817401	4819500	2099	11.1111	Chr17	4732242	4868678
Chr4	39127201	39130700	3499	13.7931	Chr4	39116167	39197870	81703	HGF	ENSBTAG00000017664	3499	4.28258		Chr2	105366101	105368900	2799	6.45161	Chr2	105338358	105367369	29011	IGFBP2	ENSBTAG00000005596	1268	4.37076		Chr2	14515201	14518000	2799	15.7895	Chr2	14502890	14623643	120753	PPP1R1C	ENSBTAG00000044009	2799	2.31795		Chr3	113265601	113268400	2799	11.1111	Chr3	113219680	113266318
Chr6	22977501	22981000	3499	13.7931	Chr6	22959366	23041858	82492	CENPE	ENSBTAG00000009035	3499	4.24162		Chr5	41615001	41617800	2799	6.45161	Chr5	41609580	41673874	64294	C5H12orf40	ENSBTAG00000044176	2799	4.35344		Chr13	40457201	40462100	4899	15.7895	Chr13	40323236	40535389	212153	RALGAPA2	ENSBTAG00000014178	4899	2.30918		Chr20	326901	329700	2799	11.1111	Chr20	324518	507045
Chr8	45937501	45941000	3499	13.7931	Chr8	45865188	45949526	84338	APBA1	ENSBTAG00000008877	3499	4.14878		Chr27	14259001	14261800	2799	6.45161	Chr27	14223449	14288333	64884	ACSL1	ENSBTAG00000004344	2799	4.31385		Chr21	5650401	5652500	2099	15.7895	Chr21	5642546	5734611	92065	LRRK1	ENSBTAG00000001567	2099	2.27991		Chr20	49046901	49049700	2799	11.1111	Chr20	48874612	49060950
Chr13	74127901	74131400	3499	13.7931	Chr13	74092649	74179111	86462	STK4	ENSBTAG00000003257	3499	4.04686		Chr1	66035901	66039400	3499	6.45161	Chr1	65992475	66037857	45382	RABL3	ENSBTAG00000015898	1956	4.31008		Chr22	55517001	55519800	2799	15.7895	Chr22	55497704	55621186	123482	SLC6A11	ENSBTAG00000038962	2799	2.26673		Chr1	155029701	155031800	2099	11.1111	Chr1	155017757	155158936
Chr26	31815001	31818500	3499	13.7931	Chr26	31762792	31849699	86907	SHOC2	ENSBTAG00000007709	3499	4.02614		Chr29	41738901	41741700	2799	6.45161	Chr29	41741321	41750148	8827	TTC9C	ENSBTAG00000000773	379	4.29364		Chr27	36812301	36814400	2099	15.7895	Chr27	36813226	36865778	52552	IKBKB	ENSBTAG00000007599	1174	2.23398		Chr1	155151501	155153600	2099	11.1111	Chr1	155017757	155158936
Chr24	58039101	58042600	3499	13.7931	Chr24	57965974	58053921	87947	NEDD4L	ENSBTAG00000005412	3499	3.97853		Chr3	88097801	88100600	2799	6.45161	Chr3	88054070	88119290	65220	OMA1	ENSBTAG00000017326	2799	4.29163		Chr10	52763201	52765300	2099	15.7895	Chr10	52673546	52771273	97727	MYZAP	ENSBTAG00000002194	2099	2.14782		Chr24	62083701	62086500	2799	11.1111	Chr24	61914152	62105526
Chr7	35989101	35994000	4899	13.7931	Chr7	35984487	36107754	123267	DMXL1	ENSBTAG00000006748	4899	3.9743		Chr3	16723001	16725800	2799	6.45161	Chr3	16685041	16724703	39662	INTS3	ENSBTAG00000006235	1702	4.29126		Chr1	69864901	69867000	2099	15.7895	Chr1	69801844	69899676	97832	ITGB5	ENSBTAG00000013755	2099	2.14551		Chr28	8521801	8523900	2099	11.1111	Chr28	8423715	8567655
Chr14	42060901	42068600	7699	13.7931	Chr14	41988047	42189775	201728	ZFHX4	ENSBTAG00000033268	7699	3.81653		Chr28	8246001	8248800	2799	6.45161	Chr28	8232079	8297594	65515	B3GALNT2	ENSBTAG00000013750	2799	4.2723		Chr21	58329601	58333100	3499	15.7895	Chr21	58182391	58347037	164646	ITPK1	ENSBTAG00000009845	3499	2.12517		Chr2	1103201	1106000	2799	11.1111	Chr2	996692	1104749
Chr6	19440401	19445300	4899	13.7931	Chr6	19381413	19511148	129735	DKK2	ENSBTAG00000012969	4899	3.77616		Chr16	65725801	65728600	2799	6.45161	Chr16	65705535	65771215	65680	LAMC2	ENSBTAG00000000793	2799	4.26157		Chr16	30467501	30469600	2099	15.7895	Chr16	30390092	30490348	100256		ENSBTAG00000019339	2099	2.09364		Chr7	32310601	32313400	2799	11.1111	Chr7	32140926	32313012
Chr11	32376401	32389700	13299	13.7931	Chr11	32130133	32482612	352479	NRXN1	ENSBTAG00000046199	13299	3.77299		Chr13	23730001	23732800	2799	6.45161	Chr13	23728842	23795501	66659	SPAG6	ENSBTAG00000033291	2799	4.19898		Chr23	17782801	17785600	2799	15.7895	Chr23	17658118	17798269	140151	TMEM63B	ENSBTAG00000032680	2799	1.99713		Chr24	1145901	1148000	2099	11.1111	Chr24	1114874	1265108
Chr8	84037101	84042700	5599	13.7931	Chr8	83978960	84133609	154649	ERCC6L2	ENSBTAG00000020626	5599	3.62046		Chr2	25102001	25105500	3499	6.45161	Chr2	25070936	25154865	83929	METTL8	ENSBTAG00000016430	3499	4.169		Chr21	41797001	41799100	2099	15.7895	Chr21	41692842	41804341	111499	SCFD1	ENSBTAG00000017565	2099	1.88253		Chr2	103040001	103042800	2799	11.1111	Chr2	102927402	103134122
Chr11	94327801	94332700	4899	13.7931	Chr11	94281217	94418835	137618	STRBP	ENSBTAG00000021921	4899	3.55985		Chr1	74599701	74603200	3499	6.45161	Chr1	74545919	74630220	84301	ATP13A4	ENSBTAG00000016305	3499	4.1506		Chr13	76622701	76626200	3499	15.7895	Chr13	76501073	76625012	123939	ZMYND8	ENSBTAG00000013114	2311	1.86463		Chr9	88383401	88386200	2799	11.1111	Chr9	88384683	88500749
Chr4	36645701	36652000	6299	13.7931	Chr4	36628085	36807404	179319	SEMA3A	ENSBTAG00000018133	6299	3.51273		Chr23	26731601	26734400	2799	6.45161	Chr23	26726417	26794259	67842		ENSBTAG00000023541	2799	4.12576		Chr7	54376701	54379500	2799	15.7895	Chr7	54285455	54437207	151752	FCHSD1	ENSBTAG00000030499	2799	1.84446		Chr8	25209801	25211900	2099	11.1111	Chr8	25210484	25319682
Chr2	97853701	97858600	4899	13.7931	Chr2	97843887	97988140	144253	MAP2	ENSBTAG00000018130	4899	3.39612		Chr23	26779201	26782000	2799	6.45161	Chr23	26726417	26794259	67842		ENSBTAG00000023541	2799	4.12576		Chr23	39207701	39209800	2099	15.7895	Chr23	39209390	39232415	23025	TPMT	ENSBTAG00000019300	410	1.78067		Chr28	22698201	22722000	23799	11.1111	Chr28	22419203	24270401
Chr5	41697601	41701100	3499	13.7931	Chr5	41696372	41801868	105496	ABCD2	ENSBTAG00000038043	3499	3.31671		Chr16	67214701	67217500	2799	6.45161	Chr16	67209942	67278874	68932	EDEM3	ENSBTAG00000019264	2799	4.06052		Chr26	16900801	16904300	3499	15.7895	Chr26	16721039	16919269	198230	SORBS1	ENSBTAG00000002880	3499	1.76512		Chr17	1789901	1794100	4199	11.1111	Chr17	1491333	1819993
Chr8	84865201	84868000	2799	13.7931	Chr8	84850159	84937203	87044	ZNF782	ENSBTAG00000008836	2799	3.21562		Chr9	34183801	34185900	2099	6.45161	Chr9	34160295	34212258	51963	RFX6	ENSBTAG00000000264	2099	4.03941		Chr21	58314201	58317000	2799	15.7895	Chr21	58182391	58347037	164646	ITPK1	ENSBTAG00000009845	2799	1.70001		Chr13	73871001	73878000	6999	11.1111	Chr13	73877750	73897570
Chr10	32477201	32484900	7699	13.7931	Chr10	32328992	32570684	241692	C10H15orf41	ENSBTAG00000002179	7699	3.18546		Chr11	311501	314300	2799	6.45161	Chr11	267051	313364	46313	TMEM87B	ENSBTAG00000012099	1863	4.02263		Chr21	23667001	23669100	2099	15.7895	Chr21	23577846	23668524	90678	HOMER2	ENSBTAG00000017715	1523	1.67957		Chr11	60460401	60462500	2099	11.1111	Chr11	60427663	60598437
Chr4	40828901	40835200	6299	13.7931	Chr4	40775885	40830619	54734	GNAT3	ENSBTAG00000008641	1718	3.13882		Chr20	6713701	6715800	2099	6.45161	Chr20	6669168	6721360	52192	GFM2	ENSBTAG00000015519	2099	4.02169		Chr1	72951201	72954000	2799	15.7895	Chr1	72935318	73105267	169949	XXYLT1	ENSBTAG00000014564	2799	1.64696		Chr11	12951401	12954200	2799	11.1111	Chr11	12894979	13123270
Chr2	22007301	22013600	6299	13.7931	Chr2	21880323	22081286	200963	CHN1	ENSBTAG00000008028	6299	3.13441		Chr2	31246601	31250100	3499	6.45161	Chr2	31196566	31283753	87187	SCN3A	ENSBTAG00000019385	3499	4.01321		Chr13	16402401	16405200	2799	15.7895	Chr13	16278275	16404464	126189	ITIH5	ENSBTAG00000013004	2063	1.63485		Chr14	72907801	72909900	2099	11.1111	Chr14	72882726	72908112
Chr14	73651901	73655400	3499	13.7931	Chr14	73628949	73742529	113580	TRIQK	ENSBTAG00000047532	3499	3.08065		Chr6	85409801	85411900	2099	6.45161	Chr6	85410241	85452310	42069		ENSBTAG00000025920	1659	3.94352		Chr10	34279701	34281800	2099	15.7895	Chr10	34202006	34280992	78986	RASGRP1	ENSBTAG00000021872	1291	1.63447		Chr22	51744701	51748200	3499	11.1111	Chr22	51747919	51771674
Chr24	42658701	42662200	3499	13.7931	Chr24	42638533	42753016	114483	PIEZO2	ENSBTAG00000011171	3499	3.05635		Chr28	8184401	8187900	3499	6.45161	Chr28	8143951	8232969	89018	TBCE	ENSBTAG00000013735	3499	3.93067		Chr16	70658701	70660800	2099	15.7895	Chr16	70619178	70749808	130630	PTPN14	ENSBTAG00000021553	2099	1.60683		Chr5	38672901	38675000	2099	11.1111	Chr5	38674059	38753871
Chr3	95427501	95431700	4199	13.7931	Chr3	95389092	95528688	139596	EPS15	ENSBTAG00000005542	4199	3.00797		Chr14	75586701	75589500	2799	6.45161	Chr14	75577519	75651194	73675	LRRC69	ENSBTAG00000006004	2799	3.79912		Chr27	33596501	33598600	2099	15.7895	Chr27	33597619	33659545	61926	TACC1	ENSBTAG00000004238	981	1.58415		Chr1	77826701	77828800	2099	11.1111	Chr1	77752546	77932253
Chr2	48370701	48373500	2799	13.7931	Chr2	48282736	48377766	95030	ORC4	ENSBTAG00000015291	2799	2.94539		Chr13	46801301	46803400	2099	6.45161	Chr13	46779271	46834689	55418	LARP4B	ENSBTAG00000013899	2099	3.78758		Chr13	30026501	30028600	2099	15.7895	Chr13	29967417	30027451	60034	NMT2	ENSBTAG00000007703	950	1.58244		Chr9	39758601	39760700	2099	11.1111	Chr9	39647514	39759908
Chr2	14527801	14531300	3499	13.7931	Chr2	14502890	14623643	120753	PPP1R1C	ENSBTAG00000044009	3499	2.89765		Chr24	41659101	41663300	4199	6.45161	Chr24	41576970	41689810	112840	MTCL1	ENSBTAG00000009459	4199	3.7212		Chr8	107369501	107373000	3499	15.7895	Chr8	107150317	107379748	229431	PAPPA	ENSBTAG00000004010	3499	1.52508		Chr9	41166301	41168400	2099	11.1111	Chr9	41168310	41176127
Chr15	18180401	18184600	4199	13.7931	Chr15	18119201	18265060	145859	ATM	ENSBTAG00000003111	4199	2.87881		Chr13	62409901	62413400	3499	6.45161	Chr13	62354936	62412018	57082	ASXL1	ENSBTAG00000031402	2117	3.7087		Chr22	48305601	48307700	2099	15.7895	Chr22	48307244	48337780	30536	PRKCD	ENSBTAG00000008719	456	1.49332		Chr20	427701	429800	2099	11.1111	Chr20	324518	507045
Chr1	50661801	50668100	6299	13.7931	Chr1	50659370	50880121	220751	CBLB	ENSBTAG00000013057	6299	2.85344		Chr24	46260901	46264400	3499	6.45161	Chr24	46196113	46290465	94352	PSTPIP2	ENSBTAG00000002624	3499	3.70845		Chr22	53356801	53358900	2099	15.7895	Chr22	53358573	53380720	22147	ALS2CL	ENSBTAG00000017812	327	1.4765		Chr8	111760601	111762700	2099	11.1111	Chr8	111715152	111899127
Chr1	128395401	128398900	3499	13.7931	Chr1	128345232	128468029	122797	RASA2	ENSBTAG00000015413	3499	2.84942		Chr1	44397501	44401000	3499	6.45161	Chr1	44393265	44490892	97627		ENSBTAG00000013321	3499	3.58405		Chr5	24320101	24322200	2099	15.7895	Chr5	24226912	24374720	147808	CEP83	ENSBTAG00000004484	2099	1.42009		Chr8	111787201	111789300	2099	11.1111	Chr8	111715152	111899127
Chr1	50525301	50531600	6299	13.7931	Chr1	50332272	50558841	226569	ALCAM	ENSBTAG00000000088	6299	2.78017		Chr13	73372601	73376800	4199	6.45161	Chr13	73303266	73375173	71907	JPH2	ENSBTAG00000023002	2572	3.57684		Chr5	40814901	40817700	2799	15.7895	Chr5	40703505	40916225	212720	LRRK2	ENSBTAG00000016260	2799	1.31581		Chr26	22310401	22312500	2099	11.1111	Chr26	22228480	22311346
Chr1	65382801	65387000	4199	13.7931	Chr1	65310826	65462923	152097	GSK3B	ENSBTAG00000048057	4199	2.76074		Chr6	4127901	4130000	2099	6.45161	Chr6	4093248	4152761	59513	QRFPR	ENSBTAG00000008255	2099	3.52696		Chr18	38489501	38493000	3499	15.7895	Chr18	38325141	38491680	166539	ZFHX3	ENSBTAG00000014636	2179	1.3084		Chr22	1607201	1610000	2799	11.1111	Chr22	1471988	1717590
Chr4	40261201	40266800	5599	13.7931	Chr4	40140494	40345588	205094	SEMA3C	ENSBTAG00000006138	5599	2.72997		Chr4	76941201	76944700	3499	6.45161	Chr4	76870137	76970341	100204	ADCY1	ENSBTAG00000009520	3499	3.49188		Chr1	155819301	155822100	2799	15.7895	Chr1	155618262	155833445	215183	PLCL2	ENSBTAG00000009942	2799	1.30075		Chr21	16217601	16220400	2799	11.1111	Chr21	16214670	16460490
Chr21	7198101	7203000	4899	13.7931	Chr21	7045098	7225412	180314	MEF2A	ENSBTAG00000010649	4899	2.71693		Chr4	48447701	48451200	3499	6.45161	Chr4	48434955	48535433	100478	PRKAR2B	ENSBTAG00000014958	3499	3.48235		Chr18	2089501	2091600	2099	15.7895	Chr18	1967587	2091098	123511	GLG1	ENSBTAG00000002303	1597	1.293		Chr14	9329601	9332400	2799	11.1111	Chr14	9262251	9508938
Chr8	83997201	84001400	4199	13.7931	Chr8	83978960	84133609	154649	ERCC6L2	ENSBTAG00000020626	4199	2.71518		Chr19	3987901	3990000	2099	6.45161	Chr19	3970227	4030794	60567		ENSBTAG00000036115	2099	3.46558		Chr3	112625801	112630000	4199	15.7895	Chr3	112558420	112898742	340322	CSMD2	ENSBTAG00000005784	4199	1.23383		Chr28	1278901	1281000	2099	11.1111	Chr28	1126801	1313125
Chr2	88284001	88289600	5599	13.7931	Chr2	88248733	88455821	207088	SATB2	ENSBTAG00000016334	5599	2.70368		Chr6	92340501	92343300	2799	6.45161	Chr6	92297159	92378158	80999	USO1	ENSBTAG00000017028	2799	3.4556		Chr8	84747601	84749700	2099	15.7895	Chr8	84629264	84748968	119704	CDC14B	ENSBTAG00000011589	1367	1.14198		Chr2	48475701	48478500	2799	11.1111	Chr2	48381791	48476764
Chr3	67751601	67755100	3499	13.7931	Chr3	67687802	67824632	136830	PIGK	ENSBTAG00000031012	3499	2.55719		Chr6	85699601	85703100	3499	6.45161	Chr6	85614106	85716159	102053		ENSBTAG00000038520	3499	3.42861		Chr8	111818001	111820100	2099	15.7895	Chr8	111715152	111899127	183975	CDK5RAP2	ENSBTAG00000006532	2099	1.14092		Chr24	61964701	61966800	2099	11.1111	Chr24	61914152	62105526
Chr11	31152801	31157700	4899	13.7931	Chr11	31110744	31305197	194453	FSHR	ENSBTAG00000032424	4899	2.51937		Chr21	16452101	16463300	11199	6.45161	Chr21	16214670	16460490	245820	SV2B	ENSBTAG00000027074	8389	3.41266		Chr8	111856501	111858600	2099	15.7895	Chr8	111715152	111899127	183975	CDK5RAP2	ENSBTAG00000006532	2099	1.14092		Chr4	117250701	117253500	2799	11.1111	Chr4	117153120	117411239
Chr8	39274201	39277700	3499	13.7931	Chr8	39196219	39338213	141994	RIC1	ENSBTAG00000001283	3499	2.46419		Chr7	52413901	52416000	2099	6.45161	Chr7	52414547	52457128	42581	UBE2D2	ENSBTAG00000004161	1453	3.41232		Chr6	43699601	43701700	2099	15.7895	Chr6	43675600	43863550	187950	GBA3	ENSBTAG00000020363	2099	1.11679		Chr22	38023301	38025400	2099	11.1111	Chr22	37900573	38097884
Chr8	31154901	31159100	4199	13.7931	Chr8	31109336	31280538	171202	MPDZ	ENSBTAG00000043961	4199	2.45266		Chr4	106145901	106148700	2799	6.45161	Chr4	106123753	106206190	82437	MGAM	ENSBTAG00000046152	2799	3.39532		Chr10	93964501	93966600	2099	15.7895	Chr10	93904711	93965166	60455	SEL1L	ENSBTAG00000008083	665	1.09999		Chr8	104993701	104995800	2099	11.1111	Chr8	104797238	104995986
Chr4	38775101	38778600	3499	13.7931	Chr4	38712468	38856748	144280	CACNA2D1	ENSBTAG00000020569	3499	2.42515		Chr22	57135401	57138200	2799	6.45161	Chr22	57122412	57204951	82539	RAF1	ENSBTAG00000004514	2799	3.39112		Chr16	45838101	45840900	2799	15.7895	Chr16	45621457	45879645	258188	RERE	ENSBTAG00000018272	2799	1.08409		Chr1	84440301	84442400	2099	11.1111	Chr1	84324970	84525526
Chr29	1460201	1463000	2799	13.7931	Chr29	1379817	1497748	117931	DEUP1	ENSBTAG00000035110	2799	2.37342		Chr22	57145901	57148700	2799	6.45161	Chr22	57122412	57204951	82539	RAF1	ENSBTAG00000004514	2799	3.39112		Chr7	824601	827400	2799	15.7895	Chr7	826695	892386	65691	MAPK9	ENSBTAG00000004709	705	1.07321		Chr20	38538501	38540600	2099	11.1111	Chr20	38404694	38606719
Chr20	16916901	16921100	4199	13.7931	Chr20	16780184	16960489	180305	IPO11	ENSBTAG00000018616	4199	2.32883		Chr1	10091901	10094700	2799	6.45161	Chr1	10083035	10165613	82578	JAM2	ENSBTAG00000000603	2799	3.38952		Chr20	33170201	33172300	2099	15.7895	Chr20	33030483	33230694	200211	PLCXD3	ENSBTAG00000010822	2099	1.04839		Chr26	13762001	13764100	2099	11.1111	Chr26	13613121	13763563
Chr20	3798901	3801700	2799	13.7931	Chr20	3759206	3880974	121768	STK10	ENSBTAG00000017457	2799	2.29863		Chr20	67798501	67800600	2099	6.45161	Chr20	67789366	67851470	62104	ICE1	ENSBTAG00000018501	2099	3.37981		Chr23	5476801	5478900	2099	15.7895	Chr23	5382148	5477796	95648	FAM83B	ENSBTAG00000016058	995	1.04027		Chr6	7569801	7571900	2099	11.1111	Chr6	7388728	7590933
Chr2	91738501	91742000	3499	13.7931	Chr2	91732677	91887415	154738	NBEAL1	ENSBTAG00000014469	3499	2.26124		Chr20	38025401	38028200	2799	6.45161	Chr20	38026746	38070013	43267	NADK2	ENSBTAG00000011334	1454	3.36053		Chr10	51019501	51022300	2799	15.7895	Chr10	51020033	51240077	220044	MYO1E	ENSBTAG00000021538	2267	1.03025		Chr3	101989301	101992100	2799	11.1111	Chr3	101957666	102232064
Chr10	14987701	14990500	2799	13.7931	Chr10	14878655	15004134	125479	PIAS1	ENSBTAG00000005564	2799	2.23065		Chr9	41516301	41519100	2799	6.45161	Chr9	41469871	41554001	84130	CEP57L1	ENSBTAG00000019410	2799	3.32699		Chr13	16402401	16405200	2799	15.7895	Chr13	16366946	16640879	273933	SFMBT2	ENSBTAG00000005915	2799	1.02178		Chr2	125013001	125015800	2799	11.1111	Chr2	125014818	125113212
Chr24	56518001	56525700	7699	13.7931	Chr24	56467338	56817379	350041	WDR7	ENSBTAG00000004005	7699	2.19946		Chr17	45295601	45298400	2799	6.45161	Chr17	45281419	45296082	14663	ANHX	ENSBTAG00000026626	481	3.28037		Chr11	18858701	18860800	2099	15.7895	Chr11	18835047	19041904	206857	CRIM1	ENSBTAG00000009020	2099	1.01471		Chr8	107653701	107655800	2099	11.1111	Chr8	107583920	107794692
Chr16	12642001	12645500	3499	13.7931	Chr16	12643618	12733800	90182	CDC73	ENSBTAG00000016703	1882	2.08689		Chr7	31745701	31748500	2799	6.45161	Chr7	31688655	31774451	85796	CEP120	ENSBTAG00000013184	2799	3.26239		Chr18	18368701	18372200	3499	15.7895	Chr18	18041277	18392207	350930	ZNF423	ENSBTAG00000017397	3499	0.997065		Chr10	102019401	102022900	3499	11.1111	Chr10	102020147	102300271
Chr25	34448401	34451200	2799	13.7931	Chr25	34393880	34528240	134360	HIP1	ENSBTAG00000000781	2799	2.08321		Chr3	6253101	6259400	6299	6.45161	Chr3	6228349	6426528	198179	RGS5	ENSBTAG00000016341	6299	3.17844		Chr26	14011201	14013300	2099	15.7895	Chr26	13920375	14012061	91686	IDE	ENSBTAG00000019759	860	0.937984		Chr1	155718501	155720600	2099	11.1111	Chr1	155618262	155833445
Chr16	58753101	58758000	4899	13.7931	Chr16	58600678	58838844	238166	COP1	ENSBTAG00000031385	4899	2.05697		Chr5	99334201	99336300	2099	6.45161	Chr5	99335508	99360895	25387	YBX3	ENSBTAG00000009663	792	3.11971		Chr22	55188701	55191500	2799	15.7895	Chr22	55001027	55302080	301053	ATP2B2	ENSBTAG00000001305	2799	0.929737		Chr17	9774101	9778300	4199	11.1111	Chr17	9742222	10173282
Chr8	50878801	50883000	4199	13.7931	Chr8	50875138	51079319	204181	RORB	ENSBTAG00000021699	4199	2.05651		Chr8	62521901	62526100	4199	6.45161	Chr8	62466446	62601823	135377	SHB	ENSBTAG00000014922	4199	3.10171		Chr14	66420901	66423000	2099	15.7895	Chr14	66422896	66434635	11739	FBXO43	ENSBTAG00000019795	104	0.885936		Chr20	20464501	20467300	2799	11.1111	Chr20	20448540	20741101
Chr16	72338001	72342200	4199	13.7931	Chr16	72241105	72445379	204274	RPS6KC1	ENSBTAG00000001181	4199	2.05557		Chr2	30106301	30109100	2799	6.45161	Chr2	30093697	30184706	91009	SCN9A	ENSBTAG00000002425	2799	3.07552		Chr21	27297201	27299300	2099	15.7895	Chr21	27232612	27297774	65162	CEMIP	ENSBTAG00000007431	573	0.879347		Chr3	31554601	31556700	2099	11.1111	Chr3	31464990	31684943
Chr3	75366201	75373900	7699	13.7931	Chr3	75355803	75744744	388941	LRRC7	ENSBTAG00000009338	7699	1.97948		Chr13	24311001	24313800	2799	6.45161	Chr13	24241794	24332817	91023	ARMC3	ENSBTAG00000020929	2799	3.07505		Chr16	59135301	59138100	2799	15.7895	Chr16	59132781	59456250	323469	PAPPA2	ENSBTAG00000018303	2799	0.865307		Chr4	97510701	97513500	2799	11.1111	Chr4	97318802	97612111
Chr4	23573201	23580900	7699	13.7931	Chr4	23499626	23891236	391610	AGMO	ENSBTAG00000034154	7699	1.96599		Chr27	15258601	15260700	2099	6.45161	Chr27	15259440	15300915	41475	FAM149A	ENSBTAG00000034393	1260	3.03797		Chr19	13808901	13811000	2099	15.7895	Chr19	13752492	13996058	243566	ACACA	ENSBTAG00000017567	2099	0.861779		Chr4	61709201	61711300	2099	11.1111	Chr4	61611420	61710127
Chr16	59207401	59213700	6299	13.7931	Chr16	59132781	59456250	323469	PAPPA2	ENSBTAG00000018303	6299	1.94733		Chr4	99862001	99866900	4899	6.45161	Chr4	99787244	99948547	161303		ENSBTAG00000031548	4899	3.03714		Chr10	71729701	71731800	2099	15.7895	Chr10	71730213	71916529	186316	DAAM1	ENSBTAG00000005984	1587	0.851779		Chr5	37321201	37323300	2099	11.1111	Chr5	37102590	37332440
Chr8	36708001	36712200	4199	13.7931	Chr8	36575709	36797407	221698	PTPRD	ENSBTAG00000010178	4199	1.89402		Chr2	30802801	30805600	2799	6.45161	Chr2	30716354	30808741	92387	CSRNP3	ENSBTAG00000039091	2799	3.02965		Chr8	110604201	110606300	2099	15.7895	Chr8	110409332	110605777	196445	BRINP1	ENSBTAG00000015936	1576	0.80226		Chr20	58842001	58844100	2099	11.1111	Chr20	58714145	58945942
Chr9	28188301	28191100	2799	13.7931	Chr9	28071827	28219689	147862		ENSBTAG00000038849	2799	1.89298		Chr2	43865501	43875300	9799	6.45161	Chr2	43652958	43979596	326638	FMNL2	ENSBTAG00000026851	9799	2.99996		Chr18	18104101	18106900	2799	15.7895	Chr18	18041277	18392207	350930	ZNF423	ENSBTAG00000017397	2799	0.797595		Chr4	4673901	4676000	2099	11.1111	Chr4	4494964	4728977
Chr2	91868001	91870800	2799	13.7931	Chr2	91732677	91887415	154738	NBEAL1	ENSBTAG00000014469	2799	1.80886		Chr4	5280101	5282900	2799	6.45161	Chr4	5253835	5347715	93880	DDC	ENSBTAG00000020869	2799	2.98147		Chr1	117641301	117644100	2799	15.7895	Chr1	117548538	117917463	368925	MED12L	ENSBTAG00000021703	2799	0.758691		Chr21	35569101	35571200	2099	11.1111	Chr21	35415163	35655955
Chr10	59941701	59948000	6299	13.7931	Chr10	59853461	59943298	89837	TRPM7	ENSBTAG00000031165	1597	1.77766		Chr2	73378901	73381700	2799	6.45161	Chr2	73379885	73441557	61672	TFCP2L1	ENSBTAG00000007765	1815	2.94299		Chr20	56405301	56407400	2099	15.7895	Chr20	56295179	56572213	277034	MYO10	ENSBTAG00000020126	2099	0.757669		Chr8	83160701	83162800	2099	11.1111	Chr8	83023629	83270596
Chr1	95037601	95044600	6999	13.7931	Chr1	94965198	95364350	399152	SPATA16	ENSBTAG00000031802	6999	1.75347		Chr24	45833201	45835300	2099	6.45161	Chr24	45787843	45860213	72370	SLC14A2	ENSBTAG00000002099	2099	2.90037		Chr11	71825601	71827700	2099	15.7895	Chr11	71827005	71921665	94660	RBKS	ENSBTAG00000031332	695	0.734207		Chr24	29000301	29002400	2099	11.1111	Chr24	28992666	29241119
Chr16	37648801	37653000	4199	13.7931	Chr16	37593775	37838172	244397	NME7	ENSBTAG00000002689	4199	1.71811		Chr22	2948401	2953300	4899	6.45161	Chr22	2807583	2978687	171104		ENSBTAG00000022751	4899	2.86317		Chr21	15511301	15514100	2799	15.7895	Chr21	15196198	15584694	388496	SLCO3A1	ENSBTAG00000001652	2799	0.720471		Chr24	20572301	20574400	2099	11.1111	Chr24	20573848	20639449
Chr9	57733901	57737400	3499	13.7931	Chr9	57622907	57830272	207365	EPHA7	ENSBTAG00000021420	3499	1.68736		Chr3	104589101	104592600	3499	6.45161	Chr3	104477699	104600121	122422	FOXJ3	ENSBTAG00000015887	3499	2.85815		Chr9	95451301	95453400	2099	15.7895	Chr9	95439713	95744856	305143	ZDHHC14	ENSBTAG00000018464	2099	0.687874		Chr24	33103701	33105800	2099	11.1111	Chr24	33072942	33324798
Chr13	26246501	26251400	4899	13.7931	Chr13	26229727	26526726	296999	GPR158	ENSBTAG00000023920	4899	1.6495		Chr7	36033201	36036700	3499	6.45161	Chr7	35984487	36107754	123267	DMXL1	ENSBTAG00000006748	3499	2.83855		Chr3	108691101	108693200	2099	15.7895	Chr3	108651328	108691372	40044	MTF1	ENSBTAG00000006511	271	0.676756		Chr21	14729401	14731500	2099	11.1111	Chr21	14690052	14729722
Chr26	35955501	35960400	4899	13.7931	Chr26	35862687	36163723	301036	ATRNL1	ENSBTAG00000017709	4899	1.62738		Chr3	113942501	113946000	3499	6.45161	Chr3	113907720	114031371	123651	UGT1A1	ENSBTAG00000026181	3499	2.82974		Chr11	7322001	7325500	3499	15.7895	Chr11	7324936	7414636	89700	SLC9A2	ENSBTAG00000001706	564	0.628763		Chr8	681801	684600	2799	11.1111	Chr8	571565	923258
Chr4	69674501	69677300	2799	13.7931	Chr4	69580421	69753788	173367	SKAP2	ENSBTAG00000005650	2799	1.61449		Chr13	32589901	32592700	2799	6.45161	Chr13	32544524	32644278	99754	MRC1	ENSBTAG00000038048	2799	2.8059		Chr5	71488201	71491000	2799	15.7895	Chr5	71475847	71926718	450871	SYN3	ENSBTAG00000020636	2799	0.620798		Chr16	40191201	40194000	2799	11.1111	Chr16	40118745	40472474
Chr21	32379201	32385500	6299	13.7931	Chr21	32118828	32512606	393778	SCAPER	ENSBTAG00000007382	6299	1.59963		Chr6	97584201	97586300	2099	6.45161	Chr6	97585533	97613023	27490	BMP3	ENSBTAG00000017642	767	2.79011		Chr22	47730901	47733000	2099	15.7895	Chr22	47721360	48066942	345582	CACNA1D	ENSBTAG00000010026	2099	0.607381		Chr17	11573801	11575900	2099	11.1111	Chr17	11479937	11751802
Chr8	53753001	53757200	4199	13.7931	Chr8	53686442	53949026	262584	GNA14	ENSBTAG00000021127	4199	1.59911		Chr6	60426101	60428200	2099	6.45161	Chr6	60420296	60496136	75840	UBE2K	ENSBTAG00000020175	2099	2.76767		Chr19	19238801	19240900	2099	15.7895	Chr19	18972931	19240417	267486	NF1	ENSBTAG00000011829	1616	0.604144		Chr3	101957801	101959900	2099	11.1111	Chr3	101957666	102232064
Chr9	39500301	39503100	2799	13.7931	Chr9	39407610	39584428	176818	REV3L	ENSBTAG00000010760	2799	1.58298		Chr24	5397701	5400500	2799	6.45161	Chr24	5357673	5459491	101818	NETO1	ENSBTAG00000012889	2799	2.74902		Chr28	4263001	4265100	2099	15.7895	Chr28	4121685	4483004	361319		ENSBTAG00000025021	2099	0.580927		Chr1	117615401	117618200	2799	11.1111	Chr1	117548538	117917463
Chr2	18211901	18216100	4199	13.7931	Chr2	18054943	18329808	274865	TTN	ENSBTAG00000026986	4199	1.52766		Chr27	36532301	36535800	3499	6.45161	Chr27	36532982	36636049	103067	KAT6A	ENSBTAG00000004015	2818	2.73414		Chr4	82299701	82301800	2099	15.7895	Chr4	82104338	82495300	390962	POU6F2	ENSBTAG00000013648	2099	0.536881		Chr13	34735401	34737500	2099	11.1111	Chr13	34524932	34807031
Chr28	30480101	30487800	7699	13.7931	Chr28	30215525	30732444	516919	ADK	ENSBTAG00000011072	7699	1.4894		Chr6	27621301	27624100	2799	6.45161	Chr6	27535811	27638248	102437	RAP1GDS1	ENSBTAG00000007522	2799	2.73241		Chr8	76522601	76525400	2799	15.7895	Chr8	76525369	76531334	5965	AQP3	ENSBTAG00000008493	31	0.519698		Chr1	69297201	69300700	3499	11.1111	Chr1	69248613	69724961
Chr1	33297601	33303200	5599	13.7931	Chr1	33285874	33668672	382798	CADM2	ENSBTAG00000009219	5599	1.46265		Chr5	45117101	45119200	2099	6.45161	Chr5	45081462	45158699	77237	CPM	ENSBTAG00000013496	2099	2.71761		Chr21	6687801	6689900	2099	15.7895	Chr21	6514360	6924114	409754	ADAMTS17	ENSBTAG00000019823	2099	0.512259		Chr13	40037201	40039300	2099	11.1111	Chr13	39934251	40222551
Chr1	28767901	28771400	3499	13.7931	Chr1	28658790	28905833	247043	GBE1	ENSBTAG00000036262	3499	1.41635		Chr5	67886701	67888800	2099	6.45161	Chr5	67852917	67930472	77555		ENSBTAG00000027899	2099	2.70647		Chr7	111395201	111397300	2099	15.7895	Chr7	111396329	111604883	208554	MAN2A1	ENSBTAG00000025029	971	0.465587		Chr8	93144101	93146200	2099	11.1111	Chr8	92945058	93145524
Chr8	27099101	27102600	3499	13.7931	Chr8	26938856	27189256	250400	CNTLN	ENSBTAG00000001847	3499	1.39736		Chr3	748301	753200	4899	6.45161	Chr3	587034	768209	181175	DCAF6	ENSBTAG00000020969	4899	2.70402		Chr5	72331001	72333800	2799	15.7895	Chr5	72157229	72769395	612166	LARGE1	ENSBTAG00000021953	2799	0.457229		Chr4	117553101	117557300	4199	11.1111	Chr4	117555541	117803944
Chr2	591501	595000	3499	13.7931	Chr2	347042	598104	251062	OCA2	ENSBTAG00000009831	3499	1.39368		Chr4	52011401	52014900	3499	6.45161	Chr4	51912652	52042198	129546	MET	ENSBTAG00000006161	3499	2.70097		Chr10	56273701	56276500	2799	15.7895	Chr10	55717362	56389601	672239	UNC13C	ENSBTAG00000025522	2799	0.41637		Chr1	95147501	95150300	2799	11.1111	Chr1	94965198	95364350
Chr6	82954901	82960500	5599	13.7931	Chr6	82560093	82962887	402794	EPHA5	ENSBTAG00000009438	5599	1.39004		Chr5	41720701	41723500	2799	6.45161	Chr5	41696372	41801868	105496	ABCD2	ENSBTAG00000038043	2799	2.65318		Chr18	6020701	6024200	3499	15.7895	Chr18	5283909	6196774	912865	WWOX	ENSBTAG00000015894	3499	0.383299		Chr10	75565001	75567800	2799	11.1111	Chr10	75235434	75637242
Chr16	40341701	40346600	4899	13.7931	Chr16	40118745	40472474	353729	DNM3	ENSBTAG00000014319	4899	1.38496		Chr7	1272601	1274700	2099	6.45161	Chr7	1273635	1313897	40262	TBC1D9B	ENSBTAG00000015611	1065	2.64517		Chr24	25004001	25006100	2099	15.7895	Chr24	25005256	25236063	230807	GAREM1	ENSBTAG00000020286	844	0.365673		Chr10	88181801	88183900	2099	11.1111	Chr10	87923923	88238514
Chr11	54963301	54966800	3499	13.7931	Chr11	54764951	55025216	260265		ENSBTAG00000047167	3499	1.3444		Chr9	15530201	15533700	3499	6.45161	Chr9	15453771	15587698	133927	SENP6	ENSBTAG00000005869	3499	2.61262		Chr15	16603301	16606100	2799	15.7895	Chr15	16604381	17100655	496274	GUCY1A2	ENSBTAG00000044144	1719	0.346381		Chr14	24591701	24593800	2099	11.1111	Chr14	24295567	24610955
Chr28	19495001	19498500	3499	13.7931	Chr28	19393375	19663523	270148	JMJD1C	ENSBTAG00000001573	3499	1.29522		Chr2	89882801	89887000	4199	6.45161	Chr2	89886720	89897574	10854	BZW1	ENSBTAG00000006049	280	2.57969		Chr23	11711701	11713800	2099	15.7895	Chr23	11712802	12040961	328159	ZFAND3	ENSBTAG00000000527	998	0.304121		Chr18	40219201	40221300	2099	11.1111	Chr18	39992340	40315416
Chr28	19518801	19522300	3499	13.7931	Chr28	19393375	19663523	270148	JMJD1C	ENSBTAG00000001573	3499	1.29522		Chr1	58878401	58880500	2099	6.45161	Chr1	58847733	58879203	31470	NAA50	ENSBTAG00000007784	802	2.54846		Chr10	23270801	23274300	3499	15.7895	Chr10	22106909	23304334	1197425		ENSBTAG00000000432	3499	0.29221		Chr3	112681801	112683900	2099	11.1111	Chr3	112558420	112898742
Chr2	36950201	36954400	4199	13.7931	Chr2	36818173	37150720	332547	BAZ2B	ENSBTAG00000020654	4199	1.26268		Chr18	61317901	61320700	2799	6.45161	Chr18	61318606	61401807	83201	MGC157082	ENSBTAG00000036224	2094	2.5168		Chr11	71825601	71827700	2099	15.7895	Chr11	71403125	71826561	423436	BABAM2	ENSBTAG00000031335	960	0.226717		Chr7	1080801	1082900	2099	11.1111	Chr7	1082074	1217044
Chr10	53434501	53439400	4899	13.7931	Chr10	53089215	53481049	391834	TCF12	ENSBTAG00000002586	4899	1.25027		Chr18	45931201	45933300	2099	6.45161	Chr18	45932691	45957028	24337	GRAMD1A	ENSBTAG00000003820	609	2.50236		Chr8	39193701	39196500	2799	15.7895	Chr8	39196219	39338213	141994	RIC1	ENSBTAG00000001283	281	0.197896		Chr19	17664501	17667300	2799	11.1111	Chr19	17665144	18023500
Chr4	24684801	24689700	4899	13.7931	Chr4	24492021	24886037	394016	ISPD	ENSBTAG00000015073	4899	1.24335		Chr26	11419801	11421900	2099	6.45161	Chr26	11383696	11467709	84013	KIF20B	ENSBTAG00000005708	2099	2.49842		Chr19	17560201	17562300	2099	15.7895	Chr19	16353233	17562209	1208976	ASIC2	ENSBTAG00000025200	2008	0.166091		Chr1	69718601	69721400	2799	11.1111	Chr1	69248613	69724961
Chr3	10858401	10862600	4199	13.7931	Chr3	10821598	10858863	37265		ENSBTAG00000011511	462	1.23977		Chr9	70604801	70606900	2099	6.45161	Chr9	70588607	70673279	84672	ENPP3	ENSBTAG00000020196	2099	2.47898		Chr15	45409701	45425100	15399	13.6842	Chr15	45416110	45418116	2006		ENSBTAG00000045639	2006	100		Chr1	117688201	117690300	2099	11.1111	Chr1	117548538	117917463
Chr16	35589401	35592200	2799	13.7931	Chr16	35407318	35635138	227820	PLD5	ENSBTAG00000033056	2799	1.2286		Chr10	74387601	74390400	2799	6.45161	Chr10	74384705	74497702	112997	SYT16	ENSBTAG00000018947	2799	2.47706		Chr6	86103501	86116100	12599	13.6842	Chr6	86108938	86128434	19496		ENSBTAG00000040337	7162	36.7357		Chr5	41314001	41316800	2799	11.1111	Chr5	41062652	41559936
Chr14	34704601	34709500	4899	13.7931	Chr14	34427579	34830956	403377	C14H8orf34	ENSBTAG00000022588	4899	1.2145		Chr1	150808001	150812200	4199	6.45161	Chr1	150732149	150901970	169821	HLCS	ENSBTAG00000033679	4199	2.4726		Chr7	39674601	39695600	20999	12.782	Chr7	39677304	39692612	15308	UNC5A	ENSBTAG00000014897	15308	100		Chr15	42499101	42501200	2099	11.1111	Chr15	42464354	42499295
Chr3	70767901	70772100	4199	13.7931	Chr3	70487283	70835445	348162	TNNI3K	ENSBTAG00000000965	4199	1.20605		Chr17	3995601	3997700	2099	6.45161	Chr17	3991592	4076484	84892	TMEM131L	ENSBTAG00000016625	2099	2.47255		Chr7	39674601	39695600	20999	12.782	Chr7	39693214	39712385	19171	HK3	ENSBTAG00000014898	2386	12.4459		Chr9	49873601	49875700	2099	11.1111	Chr9	49714504	50103135
Chr16	68713401	68719700	6299	13.7931	Chr16	68192901	68733392	540491	HMCN1	ENSBTAG00000015235	6299	1.16542		Chr14	73709301	73712100	2799	6.45161	Chr14	73628949	73742529	113580	TRIQK	ENSBTAG00000047532	2799	2.46434		Chr22	54943701	54952100	8399	12.2807	Chr22	54945535	54950005	4470	GHRL	ENSBTAG00000012328	4470	100		Chr9	90490401	90492500	2099	11.1111	Chr9	90276613	90670346
Chr3	75658801	75663000	4199	13.7931	Chr3	75355803	75744744	388941	LRRC7	ENSBTAG00000009338	4199	1.0796		Chr24	61189101	61191900	2799	6.45161	Chr24	61087762	61201878	114116	RELCH	ENSBTAG00000016666	2799	2.45277		Chr29	28606201	28611800	5599	12.2807	Chr29	28601863	28610589	8726	ESAM	ENSBTAG00000001004	4388	50.2865		Chr13	52770901	52773000	2099	11.1111	Chr13	52600919	52771800
Chr5	40078501	40081300	2799	13.7931	Chr5	39998363	40264645	266282	CNTN1	ENSBTAG00000020679	2799	1.05114		Chr2	113403501	113406300	2799	6.45161	Chr2	113372323	113487279	114956	CUL3	ENSBTAG00000021769	2799	2.43484		Chr3	8423801	8429400	5599	12.2807	Chr3	8421828	8438222	16394	NECTIN4	ENSBTAG00000017877	5599	34.1527		Chr24	4195801	4197900	2099	11.1111	Chr24	3841029	4197665
Chr20	53876201	53882500	6299	13.7931	Chr20	53409876	54014021	604145	CDH18	ENSBTAG00000037844	6299	1.04263		Chr10	22344701	22348200	3499	6.45161	Chr10	22318715	22462591	143876		ENSBTAG00000039402	3499	2.43196		Chr19	24964101	24969000	4899	12.2807	Chr19	24951988	24972141	20153	CTNS	ENSBTAG00000000831	4899	24.309		Chr16	68476801	68479600	2799	11.1111	Chr16	68192901	68733392
Chr16	34136901	34139700	2799	13.7931	Chr16	34132648	34404652	272004	AKT3	ENSBTAG00000017788	2799	1.02903		Chr8	64316701	64318800	2099	6.45161	Chr8	64318050	64349112	31062	GALNT12	ENSBTAG00000009037	750	2.41453		Chr5	78564501	78582700	18199	12.2807	Chr5	78552287	78637341	85054	AMN1	ENSBTAG00000014156	18199	21.397		Chr12	2426201	2429000	2799	11.1111	Chr12	2130595	2695362
Chr19	12433401	12436900	3499	13.7931	Chr19	12242530	12588255	345725	BCAS3	ENSBTAG00000002663	3499	1.01208		Chr9	76011601	76013700	2099	6.45161	Chr9	75979324	76012398	33074	IL20RA	ENSBTAG00000015638	797	2.40975		Chr23	9414301	9418500	4199	12.2807	Chr23	9398811	9422609	23798	TEAD3	ENSBTAG00000019495	4199	17.6443		Chr4	45929801	45931900	2099	11.1111	Chr4	45806019	46233536
Chr4	85593901	85599500	5599	13.7931	Chr4	85436727	86002071	565344	KCND2	ENSBTAG00000032077	5599	0.99037		Chr13	36981001	36983800	2799	6.45161	Chr13	36899558	37016058	116500	ARMC4	ENSBTAG00000000654	2799	2.40258		Chr10	12263301	12268900	5599	12.2807	Chr10	12264594	12291146	26552	IGDCC4	ENSBTAG00000006440	4306	16.2172		Chr22	54999701	55002500	2799	11.1111	Chr22	55001027	55302080
Chr11	61215701	61219200	3499	13.7931	Chr11	61117376	61472058	354682	EHBP1	ENSBTAG00000044173	3499	0.986518		Chr11	78609301	78611400	2099	6.45161	Chr11	78579476	78666984	87508	PUM2	ENSBTAG00000011155	2099	2.39864		Chr16	52870301	52873800	3499	12.2807	Chr16	52852315	52881022	28707	ZBTB17	ENSBTAG00000018730	3499	12.1887		Chr4	93030001	93032100	2099	11.1111	Chr4	92679169	93108507
Chr16	30888901	30891700	2799	13.7931	Chr16	30708032	31000733	292701	CDC42BPA	ENSBTAG00000022777	2799	0.956266		Chr17	32788701	32792900	4199	6.45161	Chr17	32712712	32889849	177137	FAT4	ENSBTAG00000003345	4199	2.37048		Chr21	5814201	5818400	4199	12.2807	Chr21	5795677	5833339	37662	ALDH1A3	ENSBTAG00000009125	4199	11.1492		Chr20	1624701	1626800	2099	11.1111	Chr20	1452376	1893741
Chr3	36194201	36197700	3499	13.7931	Chr3	35969787	36337030	367243	NTNG1	ENSBTAG00000014530	3499	0.952775		Chr9	23853201	23856000	2799	6.45161	Chr9	23746500	23855786	109286	SNAP91	ENSBTAG00000009355	2585	2.36535		Chr17	62964301	62977600	13299	12.2807	Chr17	62886733	63007269	120536	RBM19	ENSBTAG00000031824	13299	11.0332		Chr28	32988901	32992400	3499	11.1111	Chr28	32807351	33587986
Chr11	94960601	94965500	4899	13.7931	Chr11	94526960	95055931	528971	DENND1A	ENSBTAG00000003610	4899	0.926138		Chr25	20245401	20248200	2799	6.45161	Chr25	20247255	20288197	40942		ENSBTAG00000032373	945	2.30814		Chr16	62835501	62839000	3499	12.2807	Chr16	62804447	62845817	41370	QSOX1	ENSBTAG00000014191	3499	8.45782		Chr14	37267301	37270100	2799	11.1111	Chr14	36898122	37268909
Chr5	22799701	22807400	7699	13.7931	Chr5	22806703	22884689	77986	EEA1	ENSBTAG00000000421	697	0.89375		Chr1	146399401	146401500	2099	6.45161	Chr1	146345939	146436999	91060	HSF2BP	ENSBTAG00000017407	2099	2.30507		Chr3	113506401	113509900	3499	12.2807	Chr3	113403950	113541895	137945	INPP5D	ENSBTAG00000020173	3499	2.53652		Chr10	47404001	47406100	2099	11.1111	Chr10	47303876	47796327
Chr4	22612801	22619800	6999	13.7931	Chr4	22333433	23127587	794154	DGKB	ENSBTAG00000021905	6999	0.881315		Chr24	7575401	7578900	3499	6.45161	Chr24	7576790	7669724	92934	CD226	ENSBTAG00000009266	2110	2.27043		Chr3	113523201	113526700	3499	12.2807	Chr3	113403950	113541895	137945	INPP5D	ENSBTAG00000020173	3499	2.53652		Chr15	16846901	16849000	2099	11.1111	Chr15	16604381	17100655
Chr4	73640701	73645600	4899	13.7931	Chr4	73326980	73897041	570061	ZNF804B	ENSBTAG00000046430	4899	0.859382		Chr1	150187101	150189900	2799	6.45161	Chr1	150169936	150293609	123673	DOP1B	ENSBTAG00000014306	2799	2.26323		Chr28	26324901	26328400	3499	12.2807	Chr28	26253844	26406118	152274	COL13A1	ENSBTAG00000011741	3499	2.29783		Chr4	56128101	56130200	2099	11.1111	Chr4	55994119	56128665
Chr28	30641101	30645300	4199	13.7931	Chr28	30215525	30732444	516919	ADK	ENSBTAG00000011072	4199	0.812313		Chr21	70005601	70007700	2099	6.45161	Chr21	69982291	70077426	95135	PPP1R13B	ENSBTAG00000003559	2099	2.20634		Chr15	38593101	38596600	3499	12.2807	Chr15	38466100	38626862	160762	PDE3B	ENSBTAG00000005218	3499	2.17651		Chr10	56219101	56221900	2799	11.1111	Chr10	55717362	56389601
Chr3	35714001	35717500	3499	13.7931	Chr3	35428177	35861571	433394	VAV3	ENSBTAG00000031575	3499	0.807349		Chr10	6792801	6795600	2799	6.45161	Chr10	6725117	6853171	128054	COL4A3BP	ENSBTAG00000000081	2799	2.1858		Chr1	8326501	8329300	2799	10.5263	Chr1	8328039	8328350	311		ENSBTAG00000040155	311	100		Chr3	112897401	112899500	2099	11.1111	Chr3	112558420	112898742
Chr1	133707001	133709800	2799	13.7931	Chr1	133678526	134028760	350234	STAG1	ENSBTAG00000035437	2799	0.79918		Chr6	107441601	107443700	2099	6.45161	Chr6	107443252	107463870	20618	LYAR	ENSBTAG00000003653	448	2.17286		Chr11	93968701	93971500	2799	10.5263	Chr11	93969256	93970206	950	OR1K1	ENSBTAG00000030676	950	100		Chr24	55055701	55057800	2099	11.1111	Chr24	55056433	55435276
Chr20	29458101	29461600	3499	13.7931	Chr20	29121455	29566631	445176	HCN1	ENSBTAG00000043948	3499	0.785981		Chr2	116440801	116443600	2799	6.45161	Chr2	116441987	116516520	74533	AGFG1	ENSBTAG00000021323	1613	2.16414		Chr13	67987501	67992400	4899	10.5263	Chr13	67988118	67988250	132	RF00056	ENSBTAG00000042652	132	100		Chr22	18840501	18843300	2799	11.1111	Chr22	18740484	19647747
Chr16	68546801	68551000	4199	13.7931	Chr16	68192901	68733392	540491	HMCN1	ENSBTAG00000015235	4199	0.776886		Chr9	38747801	38751300	3499	6.45161	Chr9	38644310	38810902	166592	LAMA4	ENSBTAG00000008817	3499	2.10034		Chr13	67987501	67992400	4899	10.5263	Chr13	67989256	67989389	133	RF00056	ENSBTAG00000043412	133	100		Chr4	88099201	88102000	2799	11.1111	Chr4	87522151	88100974
Chr2	87005101	87007900	2799	13.7931	Chr2	86718341	87086748	368407	PLCL1	ENSBTAG00000007635	2799	0.759758		Chr10	53778901	53781000	2099	6.45161	Chr10	53738934	53840711	101777	ZNF280D	ENSBTAG00000001486	2099	2.06235		Chr13	75175101	75177900	2799	10.5263	Chr13	75176403	75177566	1163	WFDC10A	ENSBTAG00000030796	1163	100		Chr11	11738301	11740400	2099	11.1111	Chr11	11618055	12337148
Chr1	72296001	72300900	4899	13.7931	Chr1	72122240	72297319	175079	DLG1	ENSBTAG00000020378	1318	0.752803		Chr3	100019501	100021600	2099	6.45161	Chr3	100020902	100054984	34082	EFCAB14	ENSBTAG00000000097	698	2.048		Chr13	75191901	75194000	2099	10.5263	Chr13	75192739	75193896	1157		ENSBTAG00000030800	1157	100		Chr1	41562501	41565300	2799	11.1111	Chr1	40608729	41623778
Chr16	16153901	16157400	3499	13.7931	Chr16	15798745	16267012	468267	BRINP3	ENSBTAG00000008420	3499	0.747223		Chr8	23407301	23412900	5599	6.45161	Chr8	23386997	23662561	275564	FOCAD	ENSBTAG00000038181	5599	2.03183		Chr14	65079701	65082500	2799	10.5263	Chr14	65081265	65081409	144	RF00600	ENSBTAG00000045224	144	100		Chr2	60405101	60407200	2099	11.1111	Chr2	59750109	60547022
Chr4	85665301	85669500	4199	13.7931	Chr4	85436727	86002071	565344	KCND2	ENSBTAG00000032077	4199	0.742734		Chr2	30994601	30997400	2799	6.45161	Chr2	30981157	31119776	138619	SCN2A	ENSBTAG00000038180	2799	2.0192		Chr15	22133301	22135400	2099	10.5263	Chr15	22134725	22134808	83	bta-mir-34b	ENSBTAG00000029856	83	100		Chr15	53403701	53406500	2799	11.1111	Chr15	53161555	53404313
Chr4	73738001	73742200	4199	13.7931	Chr4	73326980	73897041	570061	ZNF804B	ENSBTAG00000046430	4199	0.736588		Chr3	90125701	90128500	2799	6.45161	Chr3	90055299	90127142	71843	PRKAA2	ENSBTAG00000018747	1441	2.00576		Chr15	27932101	27934200	2099	10.5263	Chr15	27932200	27934085	1885	APOA1	ENSBTAG00000002258	1885	100		Chr9	98819701	98822500	2799	11.1111	Chr9	98421510	99568077
Chr4	82351501	82354300	2799	13.7931	Chr4	82104338	82495300	390962	POU6F2	ENSBTAG00000013648	2799	0.715926		Chr6	60276301	60279100	2799	6.45161	Chr6	60277932	60336533	58601	SMIM14	ENSBTAG00000014522	1168	1.99314		Chr15	45475501	45482500	6999	10.5263	Chr15	45478430	45479365	935		ENSBTAG00000037384	935	100		Chr28	33586701	33589500	2799	11.1111	Chr28	32807351	33587986
Chr20	62339901	62343400	3499	13.7931	Chr20	61912972	62427126	514154	CTNND2	ENSBTAG00000017222	3499	0.680535		Chr13	46469501	46474400	4899	6.45161	Chr13	46383731	46630127	246396	ADARB2	ENSBTAG00000014194	4899	1.98826		Chr15	45493701	45507000	13299	10.5263	Chr15	45497677	45498609	932		ENSBTAG00000026826	932	100		Chr28	24043601	24046400	2799	11.1111	Chr28	22419203	24270401
Chr28	30318401	30321900	3499	13.7931	Chr28	30215525	30732444	516919	ADK	ENSBTAG00000011072	3499	0.676895		Chr12	76829201	76831300	2099	6.45161	Chr12	76758754	76864805	106051	CLDN10	ENSBTAG00000003568	2099	1.97924		Chr15	52955001	52959900	4899	10.5263	Chr15	52956182	52956249	67	bta-mir-139	ENSBTAG00000029859	67	100
Chr2	77093101	77096600	3499	13.7931	Chr2	76761756	77286491	524735	CNTNAP5	ENSBTAG00000031898	3499	0.666813		Chr16	69477801	69481300	3499	6.45161	Chr16	69443238	69620712	177474	PLA2G4A	ENSBTAG00000013298	3499	1.97156		Chr15	80382401	80392900	10499	10.5263	Chr15	80389094	80390035	941		ENSBTAG00000045709	941	100
Chr8	52531501	52534300	2799	13.7931	Chr8	52292117	52712391	420274	PCSK5	ENSBTAG00000008101	2799	0.665994		Chr16	75105801	75108600	2799	6.45161	Chr16	75069690	75212644	142954	SYT14	ENSBTAG00000046723	2799	1.95797		Chr16	45427901	45430000	2099	10.5263	Chr16	45429775	45429878	103	RF00026	ENSBTAG00000042245	103	100
Chr4	22817201	22822100	4899	13.7931	Chr4	22333433	23127587	794154	DGKB	ENSBTAG00000021905	4899	0.616883		Chr23	4470201	4473000	2799	6.45161	Chr23	4390362	4533900	143538	BMP5	ENSBTAG00000012870	2799	1.95001		Chr16	56693701	56695800	2099	10.5263	Chr16	56694020	56694082	62	RF00612	ENSBTAG00000042931	62	100
Chr2	59901801	59906700	4899	13.7931	Chr2	59750109	60547022	796913	THSD7B	ENSBTAG00000044055	4899	0.614747		Chr14	68729501	68733000	3499	6.45161	Chr14	68668786	68730708	61922	LAPTM4B	ENSBTAG00000016959	1207	1.94923		Chr16	56693701	56695800	2099	10.5263	Chr16	56694437	56694516	79	RF00284	ENSBTAG00000043207	79	100
Chr4	57617001	57622600	5599	13.7931	Chr4	57127737	58083528	955791	IMMP2L	ENSBTAG00000004398	5599	0.585798		Chr14	38937501	38940300	2799	6.45161	Chr14	38927061	39070664	143603		ENSBTAG00000002076	2799	1.94912		Chr16	56693701	56695800	2099	10.5263	Chr16	56693779	56693860	81	RF00069	ENSBTAG00000042974	81	100
Chr6	35162401	35167300	4899	13.7931	Chr6	35100701	35938394	837693	CCSER1	ENSBTAG00000019808	4899	0.58482		Chr10	22382501	22385300	2799	6.45161	Chr10	22318715	22462591	143876		ENSBTAG00000039402	2799	1.94543		Chr16	73866101	73869600	3499	10.5263	Chr16	73866649	73868568	1919	RD3	ENSBTAG00000024453	1919	100
Chr15	36794801	36797600	2799	13.7931	Chr15	36600420	37082361	481941	SOX6	ENSBTAG00000044185	2799	0.580776		Chr11	2895201	2897300	2099	6.45161	Chr11	2798822	2907015	108193	FAM178B	ENSBTAG00000006019	2099	1.94005		Chr19	21432601	21435400	2799	10.5263	Chr19	21433032	21433103	71	bta-mir-2334	ENSBTAG00000044956	71	100
Chr10	40343101	40345900	2799	13.7931	Chr10	39914871	40445335	530464	MDGA2	ENSBTAG00000005697	2799	0.527651		Chr19	5220601	5222700	2099	6.45161	Chr19	5221507	5283308	61801	TOM1L1	ENSBTAG00000007013	1193	1.93039		Chr19	24537101	24549700	12599	10.5263	Chr19	24538976	24539905	929		ENSBTAG00000039633	929	100
Chr16	68285701	68288500	2799	13.7931	Chr16	68192901	68733392	540491	HMCN1	ENSBTAG00000015235	2799	0.517862		Chr1	119557901	119560700	2799	6.45161	Chr1	119437952	119583580	145628	WWTR1	ENSBTAG00000007814	2799	1.92202		Chr19	41258701	41261500	2799	10.5263	Chr19	41259127	41259981	854		ENSBTAG00000018759	854	100
Chr2	42123901	42126700	2799	13.7931	Chr2	41791846	42371758	579912	GALNT13	ENSBTAG00000005562	2799	0.482659		Chr1	69309101	69318200	9099	6.45161	Chr1	69248613	69724961	476348	KALRN	ENSBTAG00000002640	9099	1.91016		Chr21	5370401	5376700	6299	10.5263	Chr21	5373900	5374265	365		ENSBTAG00000034398	365	100
Chr9	48505101	48508600	3499	13.7931	Chr9	48476204	49218551	742347	GRIK2	ENSBTAG00000033153	3499	0.471343		Chr19	46113901	46116700	2799	6.45161	Chr19	46081986	46228565	146579	NSF	ENSBTAG00000008442	2799	1.90955		Chr21	45385901	45388000	2099	10.5263	Chr21	45387109	45387272	163	RF00003	ENSBTAG00000037013	163	100
Chr20	28309401	28316400	6999	13.7931	Chr20	28315521	28506629	191108	PARP8	ENSBTAG00000004066	879	0.459949		Chr1	18108301	18111100	2799	6.45161	Chr1	18058709	18207251	148542	TMPRSS15	ENSBTAG00000000597	2799	1.88432		Chr4	92122101	92205400	83299	10.5263	Chr4	92126804	92126899	95	bta-mir-592	ENSBTAG00000030030	95	100
Chr4	57792701	57796900	4199	13.7931	Chr4	57127737	58083528	955791	IMMP2L	ENSBTAG00000004398	4199	0.439322		Chr24	24726101	24728200	2099	6.45161	Chr24	24673956	24787757	113801	KLHL14	ENSBTAG00000020003	2099	1.84445		Chr4	93219001	93221100	2099	10.5263	Chr4	93220883	93220966	83	MIR129-1	ENSBTAG00000029915	83	100
Chr1	40649701	40653900	4199	13.7931	Chr1	40608729	41623778	1015049	EPHA6	ENSBTAG00000044111	4199	0.413675		Chr13	52171001	52174500	3499	6.45161	Chr13	52003104	52192979	189875	ATRN	ENSBTAG00000003848	3499	1.84279		Chr4	106535101	106537200	2099	10.5263	Chr4	106536503	106537046	543		ENSBTAG00000038960	543	100
Chr16	20340601	20344100	3499	13.7931	Chr16	19573856	20502175	928319	USH2A	ENSBTAG00000006188	3499	0.376918		Chr28	28977901	28981400	3499	6.45161	Chr28	28868083	29061027	192944	MCU	ENSBTAG00000003876	3499	1.81348		Chr4	108139501	108144400	4899	10.5263	Chr4	108140691	108142194	1503		ENSBTAG00000039005	1503	100
Chr4	57669501	57673000	3499	13.7931	Chr4	57127737	58083528	955791	IMMP2L	ENSBTAG00000004398	3499	0.366084		Chr10	28649601	28653100	3499	6.45161	Chr10	28594116	28788420	194304	AVEN	ENSBTAG00000044029	3499	1.80079		Chr5	58067101	58072000	4899	10.5263	Chr5	58067221	58068156	935		ENSBTAG00000021122	935	100
Chr21	43000301	43005200	4899	13.7931	Chr21	42937760	43000529	62769	ARHGAP5	ENSBTAG00000027024	228	0.363237		Chr5	10477601	10480400	2799	6.45161	Chr5	10409389	10566010	156621	LIN7A	ENSBTAG00000011367	2799	1.78712		Chr7	11104101	11119500	15399	10.5263	Chr7	11118206	11119132	926		ENSBTAG00000045561	926	100
Chr1	40616801	40620300	3499	13.7931	Chr1	40608729	41623778	1015049	EPHA6	ENSBTAG00000044111	3499	0.344712		Chr17	56001401	56003500	2099	6.45161	Chr17	55899388	56017498	118110	KDM2B	ENSBTAG00000002328	2099	1.77716		Chr7	40573401	40576900	3499	10.5263	Chr7	40573898	40576306	2408	N4BP3	ENSBTAG00000006368	2408	100
Chr1	126399001	126401100	2099	13.7931	Chr1	126040089	126704342	664253	SLC9A9	ENSBTAG00000031178	2099	0.315994		Chr24	37739101	37741200	2099	6.45161	Chr24	37673546	37791756	118210	MYOM1	ENSBTAG00000019585	2099	1.77565		Chr7	51682401	51684500	2099	10.5263	Chr7	51683087	51684304	1217		ENSBTAG00000004415	1217	100
Chr11	54963301	54966800	3499	13.7931	Chr11	54723190	55906462	1183272	CTNNA2	ENSBTAG00000031669	3499	0.295705		Chr9	85739501	85742300	2799	6.45161	Chr9	85627754	85785707	157953	STXBP5	ENSBTAG00000021107	2799	1.77205		Chr7	59522401	59525900	3499	10.5263	Chr7	59524545	59525876	1331	POU4F3	ENSBTAG00000018817	1331	100
Chr11	55750801	55754300	3499	13.7931	Chr11	54723190	55906462	1183272	CTNNA2	ENSBTAG00000031669	3499	0.295705		Chr24	37405901	37408000	2099	6.45161	Chr24	37348582	37467285	118703	SMCHD1	ENSBTAG00000003354	2099	1.76828		Chr8	1171801	1174600	2799	10.5263	Chr8	1172981	1173065	84		ENSBTAG00000046795	84	100
Chr8	3848601	3852800	4199	13.7931	Chr8	3816704	5330369	1513665	GALNTL6	ENSBTAG00000035007	4199	0.277406		Chr27	110601	114800	4199	6.45161	Chr27	56120	111557	55437	CLN8	ENSBTAG00000008584	956	1.72448		Chr8	1171801	1174600	2799	10.5263	Chr8	1172021	1172099	78	bta-mir-2467	ENSBTAG00000044224	78	100
Chr28	23147601	23152500	4899	13.7931	Chr28	22419203	24270401	1851198	CTNNA3	ENSBTAG00000045699	4899	0.264639		Chr5	14912101	14915600	3499	6.45161	Chr5	14748150	14952308	204158	LRRIQ1	ENSBTAG00000027900	3499	1.71387		Chr8	98270901	98275800	4899	10.5263	Chr8	98271049	98271599	550		ENSBTAG00000046714	550	100
Chr10	23095101	23097900	2799	13.7931	Chr10	22106909	23304334	1197425		ENSBTAG00000000432	2799	0.233752		Chr1	28701401	28705600	4199	6.45161	Chr1	28658790	28905833	247043	GBE1	ENSBTAG00000036262	4199	1.6997		Chr16	72811901	72814000	2099	10.5263	Chr16	72811911	72814133	2222	FAM71A	ENSBTAG00000021166	2089	94.0144
Chr28	22850801	22854300	3499	13.7931	Chr28	22419203	24270401	1851198	CTNNA3	ENSBTAG00000045699	3499	0.189013		Chr3	92485401	92488200	2799	6.45161	Chr3	92411760	92576787	165027	SSBP3	ENSBTAG00000010717	2799	1.69609		Chr3	10029601	10031700	2099	10.5263	Chr3	10029474	10030882	1408	DUSP23	ENSBTAG00000004776	1281	90.9801
Chr28	23242801	23246300	3499	13.7931	Chr28	22419203	24270401	1851198	CTNNA3	ENSBTAG00000045699	3499	0.189013		Chr6	115994901	115997000	2099	6.45161	Chr6	115981183	116105180	123997	PROM1	ENSBTAG00000013736	2099	1.69278		Chr2	2858101	2860200	2099	10.5263	Chr2	2860087	2860216	129	RF00413	ENSBTAG00000042866	113	87.5969
Chr8	5156201	5159000	2799	13.7931	Chr8	3816704	5330369	1513665	GALNTL6	ENSBTAG00000035007	2799	0.184915		Chr4	88855201	88857300	2099	6.45161	Chr4	88776840	88856547	79707	WASL	ENSBTAG00000004643	1346	1.68868		Chr18	24125501	24127600	2099	10.5263	Chr18	24125366	24126333	967	MT2A	ENSBTAG00000023659	832	86.0393
Chr9	18792901	18807600	14699	13.5279	Chr9	18745213	18852721	107508	PHIP	ENSBTAG00000024688	14699	13.6725		Chr1	138204501	138207300	2799	6.45161	Chr1	138139496	138305752	166256	DNAJC13	ENSBTAG00000002966	2799	1.68355		Chr7	63471801	63473900	2099	10.5263	Chr7	63472589	63474202	1613		ENSBTAG00000012014	1311	81.2771
Chr1	123433801	123447100	13299	13.41	Chr1	123322467	123444003	121536	PLOD2	ENSBTAG00000007331	10202	8.39422		Chr10	30916201	30919700	3499	6.45161	Chr10	30916477	31109121	192644	DPH6	ENSBTAG00000001364	3223	1.67303		Chr22	12470501	12478200	7699	10.5263	Chr22	12471342	12480021	8679	GORASP1	ENSBTAG00000047135	6858	79.0183
Chr2	38547601	38560200	12599	13.3005	Chr2	38549887	38599514	49627	ACVR1C	ENSBTAG00000019337	10313	20.781		Chr14	28157501	28159600	2099	6.45161	Chr14	28044276	28171159	126883	CHD7	ENSBTAG00000021841	2099	1.65428		Chr19	38595201	38598000	2799	10.5263	Chr19	38594902	38596261	1359	HOXB1	ENSBTAG00000007603	1060	77.9985
Chr2	119700701	119718900	18199	13.3005	Chr2	119704776	119719894	15118	HTR2B	ENSBTAG00000039772	14124	93.4251		Chr13	43997101	43999900	2799	6.45161	Chr13	43947621	44116989	169368	AKR1C4	ENSBTAG00000022564	2799	1.65261		Chr14	21578201	21581700	3499	10.5263	Chr14	21577309	21580910	3601	SNAI2	ENSBTAG00000013227	2709	75.2291
Chr2	119700701	119718900	18199	13.3005	Chr2	119675723	119756976	81253	PSMD1	ENSBTAG00000005119	18199	22.3979		Chr13	26492201	26497100	4899	6.45161	Chr13	26229727	26526726	296999	GPR158	ENSBTAG00000023920	4899	1.6495		Chr21	31238901	31241000	2099	10.5263	Chr21	31240950	31241020	70		ENSBTAG00000045415	50	71.4286
Chr2	19428501	19436900	8399	13.3005	Chr2	19340960	19433177	92217	AGPS	ENSBTAG00000009897	4676	5.07065		Chr24	54651801	54654600	2799	6.45161	Chr24	54544871	54715264	170393	RAB27B	ENSBTAG00000002788	2799	1.64267		Chr22	52187801	52190600	2799	10.5263	Chr22	52189557	52191061	1504	CATHL2	ENSBTAG00000024852	1043	69.3484
Chr3	42416501	42423500	6999	13.2184	Chr3	42408614	42448917	40303	DPH5	ENSBTAG00000019029	6999	17.366		Chr4	5957001	5959100	2099	6.45161	Chr4	5908623	6036680	128057	VWC2	ENSBTAG00000044068	2099	1.63911		Chr3	32850301	32852400	2099	10.5263	Chr3	32851233	32852963	1730	KCNA3	ENSBTAG00000047879	1167	67.4566
Chr3	50093401	50115800	22399	13.2184	Chr3	50082610	50146984	64374	FNBP1L	ENSBTAG00000004383	22399	34.7951		Chr1	155732501	155736000	3499	6.45161	Chr1	155618262	155833445	215183	PLCL2	ENSBTAG00000009942	3499	1.62606		Chr11	10150001	10153500	3499	10.5263	Chr11	10149024	10151887	2863	MOGS	ENSBTAG00000001844	1886	65.875
Chr3	46881101	46886700	5599	13.1034	Chr3	46860032	46910656	50624	PTBP2	ENSBTAG00000008809	5599	11.06		Chr28	25957401	25960900	3499	6.45161	Chr28	25960051	26012583	52532	TSPAN15	ENSBTAG00000000224	849	1.61616		Chr19	42368201	42371700	3499	10.5263	Chr19	42366660	42370493	3833	KRT19	ENSBTAG00000004905	2292	59.7965
Chr20	15245301	15250200	4899	13.1034	Chr20	15075233	15320360	245127	RNF180	ENSBTAG00000043992	4899	1.99856		Chr4	69652801	69655600	2799	6.45161	Chr4	69580421	69753788	173367	SKAP2	ENSBTAG00000005650	2799	1.61449		Chr21	22743001	22745800	2799	10.5263	Chr21	22741477	22744781	3304	NMB	ENSBTAG00000001388	1780	53.8741
Chr4	85626801	85633100	6299	13.1034	Chr4	85436727	86002071	565344	KCND2	ENSBTAG00000032077	6299	1.11419		Chr1	64394401	64396500	2099	6.45161	Chr1	64357122	64488105	130983	IGSF11	ENSBTAG00000045704	2099	1.6025		Chr15	56825301	56830900	5599	10.5263	Chr15	56827092	56834190	7098	LRRC32	ENSBTAG00000001301	3808	53.6489
Chr10	72759401	72766400	6999	13.1034	Chr10	72757582	72768778	11196	PPM1A	ENSBTAG00000018127	6999	62.5134		Chr1	72261001	72263800	2799	6.45161	Chr1	72122240	72297319	175079	DLG1	ENSBTAG00000020378	2799	1.59871		Chr10	46461101	46463900	2799	10.5263	Chr10	46461587	46466076	4489	FBXL22	ENSBTAG00000008807	2313	51.526
Chr5	65877701	65885400	7699	13.1034	Chr5	65881780	65888886	7106	SYCP3	ENSBTAG00000002492	3620	50.9429		Chr2	80042901	80045700	2799	6.45161	Chr2	79975339	80043984	68645		ENSBTAG00000046699	1083	1.57768		Chr11	10150001	10153500	3499	10.5263	Chr11	10152279	10154669	2390	WBP1	ENSBTAG00000001843	1221	51.0879
Chr5	65877701	65885400	7699	13.1034	Chr5	65852754	65882216	29462	CHPT1	ENSBTAG00000002490	4515	15.3248		Chr17	45509801	45512600	2799	6.45161	Chr17	45511664	45571259	59595	POLE	ENSBTAG00000000590	936	1.5706		Chr19	14940801	14944300	3499	10.5263	Chr19	14939572	14946571	6999	GAS2L2	ENSBTAG00000018519	3499	49.9929
Chr8	60725001	60734800	9799	13.1034	Chr8	60705117	60784645	79528	RECK	ENSBTAG00000000076	9799	12.3214		Chr25	34416201	34418300	2099	6.45161	Chr25	34393880	34528240	134360	HIP1	ENSBTAG00000000781	2099	1.56222		Chr5	30653001	30655800	2799	10.5263	Chr5	30654295	30657317	3022	C1QL4	ENSBTAG00000032567	1505	49.8015
Chr5	42090301	42098700	8399	13.1034	Chr5	42075175	42147586	72411	KIF21A	ENSBTAG00000004832	8399	11.5991		Chr3	713301	716100	2799	6.45161	Chr3	587034	768209	181175	DCAF6	ENSBTAG00000020969	2799	1.54492		Chr8	73182201	73184300	2099	10.5263	Chr8	73180100	73184369	4269	NEFL	ENSBTAG00000021949	2099	49.1684
Chr2	38579101	38584700	5599	13.1034	Chr2	38549887	38599514	49627	ACVR1C	ENSBTAG00000019337	5599	11.2822		Chr22	44809801	44811900	2099	6.45161	Chr22	44810834	44880156	69322	ARHGEF3	ENSBTAG00000014091	1066	1.53775		Chr23	17894801	17898300	3499	10.5263	Chr23	17893781	17895740	1959	TMEM151B	ENSBTAG00000013711	939	47.9326
Chr27	18350501	18358900	8399	13.1034	Chr27	18328847	18405603	76756	PCM1	ENSBTAG00000007236	8399	10.9425		Chr13	47572001	47574100	2099	6.45161	Chr13	47567745	47706157	138412	SLC23A2	ENSBTAG00000032366	2099	1.51649		Chr23	28103601	28105700	2099	10.5263	Chr23	28101727	28105320	3593	TUBB	ENSBTAG00000006969	1719	47.843
Chr2	107197301	107202200	4899	13.1034	Chr2	107174362	107245866	71504	USP37	ENSBTAG00000016572	4899	6.85136		Chr9	105023101	105025200	2099	6.45161	Chr9	104927415	105066196	138781	WDR27	ENSBTAG00000009620	2099	1.51245		Chr10	45316601	45320800	4199	10.5263	Chr10	45317789	45324398	6609	PIF1	ENSBTAG00000007638	3011	45.5591
Chr8	54023201	54033700	10499	13.1034	Chr8	53970972	54280697	309725	GNAQ	ENSBTAG00000009789	10499	3.38978		Chr5	60501001	60503800	2799	6.45161	Chr5	60372425	60502966	130541	NTN4	ENSBTAG00000003183	1965	1.50527		Chr7	10960601	10975300	14699	10.5263	Chr7	10974874	10975884	1010		ENSBTAG00000035241	426	42.1782
Chr4	38853501	38864000	10499	13.1034	Chr4	38712468	38856748	144280	CACNA2D1	ENSBTAG00000020569	3247	2.25049		Chr17	42802201	42805000	2799	6.45161	Chr17	42761044	42947091	186047	GRIA2	ENSBTAG00000004775	2799	1.50446		Chr19	24170301	24175200	4899	10.5263	Chr19	24168990	24181331	12341	CLUH	ENSBTAG00000011786	4899	39.6969
Chr2	34161401	34165600	4199	13.1034	Chr2	34005801	34163051	157250	KCNH7	ENSBTAG00000001899	1650	1.04928		Chr2	73628101	73631600	3499	6.45161	Chr2	73490617	73723487	232870	CLASP1	ENSBTAG00000019781	3499	1.50256		Chr23	13174701	13177500	2799	10.5263	Chr23	13175069	13181327	6258	KCNK16	ENSBTAG00000010352	2431	38.8463
Chr3	73263401	73269700	6299	13.1034	Chr3	73263144	73263914	770		ENSBTAG00000005099	513	66.6234		Chr2	73651201	73654700	3499	6.45161	Chr2	73490617	73723487	232870	CLASP1	ENSBTAG00000019781	3499	1.50256		Chr21	61026701	61029500	2799	10.5263	Chr21	61025472	61032824	7352		ENSBTAG00000003492	2799	38.0713
Chr11	26411701	26429900	18199	13.1034	Chr11	26402682	26427596	24914	PPM1B	ENSBTAG00000000223	15895	63.7995		Chr3	40629401	40632900	3499	6.45161	Chr3	40448699	40682012	233313	COL11A1	ENSBTAG00000021217	3499	1.4997		Chr21	60930101	60932900	2799	10.5263	Chr21	60927758	60935160	7402	SERPINA3-3	ENSBTAG00000047040	2799	37.8141
Chr2	26595101	26600000	4899	13.1034	Chr2	26591742	26599728	7986	SSB	ENSBTAG00000008716	4627	57.9389		Chr9	10172401	10175200	2799	6.45161	Chr9	10012309	10201631	189322	SMAP1	ENSBTAG00000038190	2799	1.47843		Chr6	92967001	92969100	2099	10.5263	Chr6	92967767	92971371	3604	STBD1	ENSBTAG00000010389	1333	36.9867
Chr26	13411301	13421800	10499	13.1034	Chr26	13383833	13446978	63145	TNKS2	ENSBTAG00000009279	10499	16.6268		Chr7	24221401	24224200	2799	6.45161	Chr7	24107824	24297279	189455		ENSBTAG00000000682	2799	1.4774		Chr21	55949601	55951700	2099	10.5263	Chr21	55947482	55950835	3353	ELL3	ENSBTAG00000032132	1234	36.8029
Chr5	59717701	59721900	4199	13.1034	Chr5	59716893	59717840	947		ENSBTAG00000037629	139	14.6779		Chr23	9235101	9240700	5599	6.45161	Chr23	9196406	9235677	39271	ZNF76	ENSBTAG00000006170	576	1.46673		Chr13	65443701	65448600	4899	10.5263	Chr13	65435601	65448951	13350	ERGIC3	ENSBTAG00000006670	4899	36.6966
Chr6	60461101	60471600	10499	13.1034	Chr6	60420296	60496136	75840	UBE2K	ENSBTAG00000020175	10499	13.8436		Chr1	36875301	36879500	4199	6.45161	Chr1	36837036	37123463	286427	EPHA3	ENSBTAG00000006811	4199	1.46599		Chr5	29962101	29964900	2799	10.5263	Chr5	29958501	29964085	5584	GPD1	ENSBTAG00000016296	1984	35.5301
Chr25	9244201	9251200	6999	13.1034	Chr25	9238387	9290512	52125	ATF7IP2	ENSBTAG00000010198	6999	13.4273		Chr19	43670201	43673700	3499	6.45161	Chr19	43673503	43687259	13756	IFI35	ENSBTAG00000007389	197	1.4321		Chr3	105301001	105303100	2099	10.5263	Chr3	105299335	105305259	5924	EDN2	ENSBTAG00000021434	2099	35.4321
Chr4	9349201	9354800	5599	13.1034	Chr4	9334914	9351034	16120	LRRD1	ENSBTAG00000001571	1833	11.371		Chr13	66423001	66425800	2799	6.45161	Chr13	66398147	66594149	196002	NDRG3	ENSBTAG00000019621	2799	1.42805		Chr23	27952401	27956600	4199	10.5263	Chr23	27949626	27961526	11900	VARS2	ENSBTAG00000010698	4199	35.2857
Chr16	26891201	26896100	4899	13.1034	Chr16	26862374	26908257	45883	AIDA	ENSBTAG00000007593	4899	10.6772		Chr4	44410801	44413600	2799	6.45161	Chr4	44384161	44584754	200593	FBXL13	ENSBTAG00000016324	2799	1.39536		Chr7	53417001	53419100	2099	10.5263	Chr7	53414893	53421127	6234	APBB3	ENSBTAG00000001450	2099	33.6702
Chr21	49711901	49719600	7699	13.1034	Chr21	49665666	49738270	72604		ENSBTAG00000006819	7699	10.6041		Chr4	44431101	44433900	2799	6.45161	Chr4	44384161	44584754	200593	FBXL13	ENSBTAG00000016324	2799	1.39536		Chr13	60358201	60360300	2099	10.5263	Chr13	60355542	60362412	6870	SNPH	ENSBTAG00000031278	2099	30.5531
Chr9	63555101	63564900	9799	13.1034	Chr9	63520827	63622497	101670	ZNF292	ENSBTAG00000046612	9799	9.63804		Chr22	16090901	16093700	2799	6.45161	Chr22	15934723	16139094	204371	ANO10	ENSBTAG00000008893	2799	1.36957		Chr19	37986201	37989000	2799	10.5263	Chr19	37985585	37994816	9231	ABI3	ENSBTAG00000000032	2799	30.3217
Chr2	37916901	37927400	10499	13.1034	Chr2	37815459	37929695	114236	PKP4	ENSBTAG00000013773	10499	9.19062		Chr13	23188901	23191700	2799	6.45161	Chr13	23031278	23236618	205340	MLLT10	ENSBTAG00000044074	2799	1.36311		Chr15	55385401	55387500	2099	10.5263	Chr15	55380885	55387365	6480	KLHL35	ENSBTAG00000015087	1964	30.3086
Chr10	74135601	74141900	6299	13.1034	Chr10	74095881	74139364	43483	HIF1A	ENSBTAG00000020935	3763	8.65396		Chr2	71713601	71715700	2099	6.45161	Chr2	71616192	71714943	98751	SCTR	ENSBTAG00000013619	1342	1.35897		Chr3	110310201	110313700	3499	10.5263	Chr3	110312376	110316779	4403	TEKT2	ENSBTAG00000021714	1324	30.0704
Chr1	14821101	14841400	20299	13.1034	Chr1	14791090	15026555	235465	NCAM2	ENSBTAG00000003301	20299	8.62081		Chr13	18562601	18564700	2099	6.45161	Chr13	18496784	18563503	66719	CREM	ENSBTAG00000016060	902	1.35194		Chr18	46986801	46989600	2799	10.5263	Chr18	46987527	46994449	6922	CAPNS1	ENSBTAG00000014872	2073	29.948
Chr20	14135801	14144900	9099	13.1034	Chr20	14008347	14285012	276665	ADAMTS6	ENSBTAG00000016963	9099	3.28881		Chr17	30284801	30286900	2099	6.45161	Chr17	30228693	30285560	56867	HSPA4L	ENSBTAG00000015692	759	1.33469		Chr13	74471601	74475100	3499	10.5263	Chr13	74468626	74480363	11737	PIGT	ENSBTAG00000016122	3499	29.8117
Chr16	29260701	29266300	5599	13.1034	Chr16	29238992	29442791	203799	ENAH	ENSBTAG00000016185	5599	2.74731		Chr19	29295001	29297800	2799	6.45161	Chr19	29278757	29489242	210485	STX8	ENSBTAG00000017815	2799	1.32979		Chr16	46209801	46214000	4199	10.5263	Chr16	46201192	46215455	14263	ERRFI1	ENSBTAG00000006609	4199	29.4398
Chr1	133809201	133817600	8399	13.1034	Chr1	133678526	134028760	350234	STAG1	ENSBTAG00000035437	8399	2.39811		Chr8	107643901	107646700	2799	6.45161	Chr8	107583920	107794692	210772		ENSBTAG00000025667	2799	1.32798		Chr3	101622501	101625300	2799	10.5263	Chr3	101623083	101631050	7967	HECTD3	ENSBTAG00000019013	2217	27.8273
Chr4	87260601	87265500	4899	13.1034	Chr4	87077523	87295626	218103	PTPRZ1	ENSBTAG00000012119	4899	2.24619		Chr25	10829701	10836700	6999	6.45161	Chr25	10743976	11273969	529993	SNX29	ENSBTAG00000026371	6999	1.32058		Chr3	101950801	101955700	4899	10.5263	Chr3	101939347	101955118	15771	TMEM53	ENSBTAG00000012372	4317	27.373
Chr11	32438001	32444300	6299	13.1034	Chr11	32130133	32482612	352479	NRXN1	ENSBTAG00000046199	6299	1.78706		Chr11	15077301	15080100	2799	6.45161	Chr11	14979931	15192694	212763	BIRC6	ENSBTAG00000027932	2799	1.31555		Chr25	36885101	36887900	2799	10.5263	Chr25	36885892	36893315	7423	MCM7	ENSBTAG00000030965	2008	27.0511
Chr2	77249901	77257600	7699	13.1034	Chr2	76761756	77286491	524735	CNTNAP5	ENSBTAG00000031898	7699	1.46722		Chr13	31712101	31715600	3499	6.45161	Chr13	31559727	31826838	267111	CUBN	ENSBTAG00000005072	3499	1.30994		Chr22	17010701	17014200	3499	10.5263	Chr22	17009591	17022570	12979	BRPF1	ENSBTAG00000007776	3499	26.9589
Chr28	10067401	10075800	8399	13.1034	Chr28	9965916	10567332	601416	RYR2	ENSBTAG00000022886	8399	1.39654		Chr13	32125101	32127200	2099	6.45161	Chr13	32025900	32187237	161337	ST8SIA6	ENSBTAG00000011366	2099	1.301		Chr29	26551001	26553800	2799	10.5263	Chr29	26543861	26554318	10457	LDHA	ENSBTAG00000008683	2799	26.7668
Chr2	53539501	53544400	4899	13.1034	Chr2	53065587	53732838	667251	ARHGAP15	ENSBTAG00000032289	4899	0.734206		Chr28	28651001	28653800	2799	6.45161	Chr28	28562368	28777941	215573	MICU1	ENSBTAG00000005807	2799	1.2984		Chr19	21432601	21435400	2799	10.5263	Chr19	21426533	21434772	8239	CORO6	ENSBTAG00000001120	2171	26.3503
Chr10	22533001	22540700	7699	13.1034	Chr10	22106909	23304334	1197425		ENSBTAG00000000432	7699	0.642963		Chr4	104954501	104956600	2099	6.45161	Chr4	104869138	105031570	162432	BRAF	ENSBTAG00000021761	2099	1.29223		Chr7	40135201	40137300	2099	10.5263	Chr7	40136164	40140496	4332	MXD3	ENSBTAG00000005010	1136	26.2235
Chr11	74587101	74605300	18199	12.931	Chr11	74511607	74590933	79326	NCOA1	ENSBTAG00000015007	3832	4.8307		Chr2	17961301	17964100	2799	6.45161	Chr2	17791922	18010283	218361	CCDC141	ENSBTAG00000027875	2799	1.28182		Chr3	104024201	104027000	2799	10.5263	Chr3	104025334	104031808	6474	SVBP	ENSBTAG00000017388	1666	25.7337
Chr24	27483401	27489000	5599	12.931	Chr24	27484195	27484281	86	RF00026	ENSBTAG00000044228	86	100		Chr8	61516001	61518100	2099	6.45161	Chr8	61399822	61566719	166897	PAX5	ENSBTAG00000012498	2099	1.25766		Chr7	39700501	39705400	4899	10.5263	Chr7	39693214	39712385	19171	HK3	ENSBTAG00000014898	4899	25.5542
Chr16	12775701	12782700	6999	12.931	Chr16	12762910	12783624	20714	GLRX2	ENSBTAG00000015972	6999	33.7887		Chr28	30053101	30055200	2099	6.45161	Chr28	30053806	30166317	112511	VCL	ENSBTAG00000021879	1394	1.23899		Chr21	31257101	31259900	2799	10.5263	Chr21	31258091	31265286	7195	CRABP1	ENSBTAG00000012909	1809	25.1425
Chr9	24294201	24299100	4899	12.931	Chr9	24273357	24300611	27254	RNF146	ENSBTAG00000034531	4899	17.9753		Chr1	50404901	50407700	2799	6.45161	Chr1	50332272	50558841	226569	ALCAM	ENSBTAG00000000088	2799	1.23539		Chr19	48737501	48739600	2099	10.5263	Chr19	48733738	48742209	8471	SMARCD2	ENSBTAG00000021062	2099	24.7787
Chr8	85400701	85406300	5599	12.931	Chr8	85382825	85420580	37755		ENSBTAG00000011814	5599	14.8298		Chr5	38493701	38495800	2099	6.45161	Chr5	38397360	38571901	174541	PPHLN1	ENSBTAG00000008595	2099	1.20258		Chr19	8187201	8190000	2799	10.5263	Chr19	8181243	8192864	11621	AKAP1	ENSBTAG00000025320	2799	24.0857
Chr11	24733101	24745700	12599	12.931	Chr11	24707227	24806736	99509	EML4	ENSBTAG00000010935	12599	12.6612		Chr27	37968701	37970800	2099	6.45161	Chr27	37841210	38016326	175116	CSGALNACT1	ENSBTAG00000004613	2099	1.19863		Chr19	15276801	15278900	2099	10.5263	Chr19	15273798	15282574	8776	NLE1	ENSBTAG00000019094	2099	23.9175
Chr16	12775701	12782700	6999	12.931	Chr16	12781401	12792954	11553	TROVE2	ENSBTAG00000013812	1299	11.2438		Chr1	43650601	43652700	2099	6.45161	Chr1	43541936	43717619	175683	COL8A1	ENSBTAG00000013662	2099	1.19477		Chr22	17816401	17819900	3499	10.5263	Chr22	17817626	17827292	9666	OXTR	ENSBTAG00000019772	2274	23.5258
Chr2	20942601	20949600	6999	12.931	Chr2	20941574	21011178	69604	LNPK	ENSBTAG00000018061	6999	10.0555		Chr2	41489701	41492500	2799	6.45161	Chr2	41361137	41491255	130118	KCNJ3	ENSBTAG00000006159	1554	1.1943		Chr3	33766601	33768700	2099	10.5263	Chr3	33768050	33770824	2774	GSTM3	ENSBTAG00000001842	650	23.4319
Chr4	62223001	62227200	4199	12.931	Chr4	62198457	62241284	42827	TBX20	ENSBTAG00000017541	4199	9.80456		Chr2	91612501	91614600	2099	6.45161	Chr2	91558392	91613155	54763	ICA1L	ENSBTAG00000008673	654	1.19424		Chr3	94329901	94332700	2799	10.5263	Chr3	94323976	94331673	7697	GPX7	ENSBTAG00000018281	1772	23.022
Chr8	31609201	31614100	4899	12.931	Chr8	31581494	31636215	54721	LURAP1L	ENSBTAG00000010431	4899	8.95269		Chr16	47551701	47553800	2099	6.45161	Chr16	47552971	47623294	70323	DNAJC11	ENSBTAG00000011217	829	1.17885		Chr10	45389401	45392200	2799	10.5263	Chr10	45380345	45392030	11685	RBPMS2	ENSBTAG00000011037	2629	22.4989
Chr21	49546701	49552300	5599	12.931	Chr21	49489517	49555507	65990	SEC23A	ENSBTAG00000003708	5599	8.48462		Chr16	58687301	58690100	2799	6.45161	Chr16	58600678	58838844	238166	COP1	ENSBTAG00000031385	2799	1.17523		Chr7	19222001	19224100	2099	10.5263	Chr7	19220572	19229937	9365	DENND1C	ENSBTAG00000031809	2099	22.4132
Chr2	113440601	113449700	9099	12.931	Chr2	113372323	113487279	114956	CUL3	ENSBTAG00000021769	9099	7.9152		Chr13	63489301	63491400	2099	6.45161	Chr13	63408786	63490256	81470	SNTA1	ENSBTAG00000000512	955	1.17221		Chr19	14740601	14743400	2799	10.5263	Chr19	14735718	14741999	6281		ENSBTAG00000010155	1398	22.2576
Chr26	15044401	15048600	4199	12.931	Chr26	15012962	15070687	57725	FRA10AC1	ENSBTAG00000000447	4199	7.27414		Chr16	34631801	34634600	2799	6.45161	Chr16	34415701	34655651	239950	SDCCAG8	ENSBTAG00000017775	2799	1.16649		Chr15	53136301	53140500	4199	10.5263	Chr15	53137073	53152599	15526	ATG16L2	ENSBTAG00000019059	3427	22.0727
Chr4	22082201	22088500	6299	12.931	Chr4	22042177	22145007	102830	ETV1	ENSBTAG00000015981	6299	6.12564		Chr27	18774701	18777500	2799	6.45161	Chr27	18701956	18775559	73603	PDGFRL	ENSBTAG00000001966	858	1.16571		Chr7	43976801	43979600	2799	10.5263	Chr7	43970323	43978604	8281	ZNF692	ENSBTAG00000021115	1803	21.7727
Chr22	16268001	16271500	3499	12.931	Chr22	16247929	16308333	60404	TOPAZ1	ENSBTAG00000044167	3499	5.79266		Chr22	49973001	49975100	2099	6.45161	Chr22	49953523	50134786	181263	DOCK3	ENSBTAG00000001874	2099	1.15799		Chr21	21907201	21910700	3499	10.5263	Chr21	21903847	21920153	16306	IDH2	ENSBTAG00000014093	3499	21.4584
Chr1	72843401	72851100	7699	12.931	Chr1	72758744	72926385	167641	ACAP2	ENSBTAG00000003378	7699	4.59255		Chr4	22517601	22526700	9099	6.45161	Chr4	22333433	23127587	794154	DGKB	ENSBTAG00000021905	9099	1.14575		Chr3	94583301	94586100	2799	10.5263	Chr3	94580545	94593847	13302	CC2D1B	ENSBTAG00000015896	2799	21.0419
Chr10	31031001	31038000	6999	12.931	Chr10	30916477	31109121	192644	DPH6	ENSBTAG00000001364	6999	3.63313		Chr8	83148101	83150900	2799	6.45161	Chr8	83023629	83270596	246967	FANCC	ENSBTAG00000017195	2799	1.13335		Chr7	19205201	19207300	2099	10.5263	Chr7	19206050	19212080	6030	TUBB4A	ENSBTAG00000021013	1250	20.7297
Chr1	24441201	24447500	6299	12.931	Chr1	24395321	24588683	193362	ROBO2	ENSBTAG00000010462	6299	3.25762		Chr27	33049801	33051900	2099	6.45161	Chr27	33051377	33097830	46453	BAG4	ENSBTAG00000013143	523	1.12587		Chr21	21631401	21634900	3499	10.5263	Chr21	21620139	21637144	17005	ANPEP	ENSBTAG00000016881	3499	20.5763
Chr4	32706801	32711700	4899	12.931	Chr4	32691262	32858257	166995	RUNDC3B	ENSBTAG00000021313	4899	2.93362		Chr9	49779101	49783300	4199	6.45161	Chr9	49714504	50103135	388631	ASCC3	ENSBTAG00000020482	4199	1.08046		Chr11	11498201	11501700	3499	10.5263	Chr11	11498109	11515314	17205	EMX1	ENSBTAG00000001866	3499	20.3371
Chr21	46369401	46374300	4899	12.931	Chr21	46202963	46376749	173786	RALGAPA1	ENSBTAG00000001282	4899	2.81898		Chr3	67428201	67431000	2799	6.45161	Chr3	67354501	67614628	260127	AK5	ENSBTAG00000017411	2799	1.07601		Chr11	10238201	10241700	3499	10.5263	Chr11	10235834	10253077	17243	DCTN1	ENSBTAG00000004887	3499	20.2923
Chr16	6413401	6419700	6299	12.931	Chr16	6371058	6664334	293276	KCNT2	ENSBTAG00000016729	6299	2.14781		Chr26	16872101	16874200	2099	6.45161	Chr26	16721039	16919269	198230	SORBS1	ENSBTAG00000002880	2099	1.05887		Chr3	108707201	108709300	2099	10.5263	Chr3	108702468	108708401	5933	MANEAL	ENSBTAG00000046989	1200	20.2259
Chr16	40420801	40425000	4199	12.931	Chr16	40118745	40472474	353729	DNM3	ENSBTAG00000014319	4199	1.18707		Chr26	23592101	23594200	2099	6.45161	Chr26	23563111	23761992	198881	ARL3	ENSBTAG00000004318	2099	1.0554		Chr7	40135201	40137300	2099	10.5263	Chr7	40132356	40135909	3553	PRELID1	ENSBTAG00000005009	708	19.9268
Chr20	2679601	2683800	4199	12.931	Chr20	2680574	3054892	374318	RANBP17	ENSBTAG00000024801	3226	0.861834		Chr4	96800901	96805800	4899	6.45161	Chr4	96581220	97047201	465981	PLXNA4	ENSBTAG00000014543	4899	1.05133		Chr20	4913301	4915400	2099	10.5263	Chr20	4908292	4918945	10653	STC2	ENSBTAG00000001823	2099	19.7034
Chr3	45706501	45713500	6999	12.931	Chr3	45563732	46487165	923433	DPYD	ENSBTAG00000031358	6999	0.757933		Chr7	25654301	25657100	2799	6.45161	Chr7	25612682	25879965	267283	ADAMTS19	ENSBTAG00000016145	2799	1.0472		Chr22	11507301	11511500	4199	10.5263	Chr22	11497086	11518465	21379	PLCD1	ENSBTAG00000037726	4199	19.6408
Chr6	97460301	97465200	4899	12.931	Chr6	96794894	97503220	708326	CFAP299	ENSBTAG00000035776	4899	0.691631		Chr8	853301	856800	3499	6.45161	Chr8	571565	923258	351693	PALLD	ENSBTAG00000001081	3499	0.994902		Chr13	58445101	58447900	2799	10.5263	Chr13	58439175	58446547	7372	APCDD1L	ENSBTAG00000020397	1446	19.6148
Chr28	23324701	23336600	11899	12.931	Chr28	22419203	24270401	1851198	CTNNA3	ENSBTAG00000045699	11899	0.642773		Chr10	22276101	22288000	11899	6.45161	Chr10	22106909	23304334	1197425		ENSBTAG00000000432	11899	0.993716		Chr26	18624901	18629100	4199	10.5263	Chr26	18627373	18636269	8896	ANKRD2	ENSBTAG00000012720	1727	19.4132
Chr6	42566301	42573300	6999	12.931	Chr6	41709362	43021626	1312264	KCNIP4	ENSBTAG00000047743	6999	0.533353		Chr16	40413801	40417300	3499	6.45161	Chr16	40118745	40472474	353729	DNM3	ENSBTAG00000014319	3499	0.989175		Chr2	129696701	129700200	3499	10.5263	Chr2	129687547	129705679	18132	HMGCL	ENSBTAG00000021832	3499	19.2974
Chr6	85022701	85057700	34999	12.8527	Chr6	85013014	85043206	30192	STAP1	ENSBTAG00000000962	20505	67.9153		Chr1	36941801	36944600	2799	6.45161	Chr1	36837036	37123463	286427	EPHA3	ENSBTAG00000006811	2799	0.977212		Chr15	28300301	28303800	3499	10.5263	Chr15	28300881	28316320	15439	SIDT2	ENSBTAG00000007192	2919	18.9067
Chr6	85022701	85057700	34999	12.8527	Chr6	85050210	85137078	86868	UBA6	ENSBTAG00000006837	7490	8.62228		Chr20	36857801	36860600	2799	6.45161	Chr20	36707140	36993695	286555	WDR70	ENSBTAG00000033095	2799	0.976776		Chr18	4448501	4450600	2099	10.5263	Chr18	4445956	4457155	11199	MON1B	ENSBTAG00000015694	2099	18.7427
Chr11	61432701	61450900	18199	12.8527	Chr11	61117376	61472058	354682	EHBP1	ENSBTAG00000044173	18199	5.13108		Chr16	6443501	6446300	2799	6.45161	Chr16	6371058	6664334	293276	KCNT2	ENSBTAG00000016729	2799	0.954391		Chr22	48617101	48619900	2799	10.5263	Chr22	48615397	48630387	14990	ITIH4	ENSBTAG00000007850	2799	18.6724
Chr29	9641101	9658600	17499	12.8079	Chr29	9613012	9665840	52828	PICALM	ENSBTAG00000001657	17499	33.1245		Chr1	50858501	50860600	2099	6.45161	Chr1	50659370	50880121	220751	CBLB	ENSBTAG00000013057	2099	0.950845		Chr11	87943101	87945200	2099	10.5263	Chr11	87942471	87953717	11246	IAH1	ENSBTAG00000001140	2099	18.6644
Chr8	39636801	39655700	18899	12.7586	Chr8	39632638	39719731	87093	JAK2	ENSBTAG00000012047	18899	21.6998		Chr24	57377601	57381100	3499	6.45161	Chr24	57380076	57487773	107697	ATP8B1	ENSBTAG00000005738	1024	0.950816		Chr19	42360501	42362600	2099	10.5263	Chr19	42356580	42361365	4785	KRT15	ENSBTAG00000004903	864	18.0564
Chr1	20674501	20719300	44799	12.7155	Chr1	20664990	20798853	133863	USP25	ENSBTAG00000019314	44799	33.4663		Chr14	34309801	34312600	2799	6.45161	Chr14	34040796	34340573	299777	PREX2	ENSBTAG00000022169	2799	0.933694		Chr10	86563401	86566200	2799	10.5263	Chr10	86553660	86569205	15545	RPS6KL1	ENSBTAG00000006688	2799	18.0058
Chr8	30107001	30154600	47599	12.7155	Chr8	30010801	30155742	144941	NFIB	ENSBTAG00000027442	47599	32.8403		Chr26	12512501	12514600	2099	6.45161	Chr26	12376625	12513781	137156	HTR7	ENSBTAG00000008783	1280	0.933244		Chr13	74399501	74403000	3499	10.5263	Chr13	74393120	74412880	19760	SDC4	ENSBTAG00000015127	3499	17.7075
Chr2	30979901	30983400	3499	12.6437	Chr2	30981157	31119776	138619	SCN2A	ENSBTAG00000038180	2243	1.6181		Chr1	59564401	59567200	2799	6.45161	Chr1	59420222	59721760	301538	ZBTB20	ENSBTAG00000011928	2799	0.928241		Chr3	110310201	110313700	3499	10.5263	Chr3	110305531	110311199	5668	ADPRHL2	ENSBTAG00000021715	998	17.6076
Chr10	56249201	56252700	3499	12.6437	Chr10	55717362	56389601	672239	UNC13C	ENSBTAG00000025522	3499	0.520499		Chr4	35771401	35773500	2099	6.45161	Chr4	35563538	35789896	226358	SEMA3D	ENSBTAG00000024394	2099	0.927292		Chr13	60841901	60844700	2799	10.5263	Chr13	60829863	60845763	15900	SLC52A3	ENSBTAG00000003977	2799	17.6038
Chr11	19322801	19345900	23099	12.6437	Chr11	19338793	19445398	106605	STRN	ENSBTAG00000018590	7107	6.66667		Chr8	47180001	47182800	2799	6.45161	Chr8	47013619	47320993	307374	TRPM3	ENSBTAG00000007778	2799	0.910617		Chr3	30760101	30762200	2099	10.5263	Chr3	30761233	30766807	5574	PPM1J	ENSBTAG00000006081	967	17.3484
Chr2	61837301	61844300	6999	12.6437	Chr2	61821905	61852264	30359	MCM6	ENSBTAG00000015172	6999	23.0541		Chr7	83899201	83902000	2799	6.45161	Chr7	83706304	84016324	310020	SSBP2	ENSBTAG00000013856	2799	0.902845		Chr11	75090401	75092500	2099	10.5263	Chr11	75084559	75097310	12751	MFSD2B	ENSBTAG00000002034	2099	16.4615
Chr3	78695401	78706600	11199	12.6437	Chr3	78663151	78730912	67761	MIER1	ENSBTAG00000005443	11199	16.5272		Chr3	75685401	75688900	3499	6.45161	Chr3	75355803	75744744	388941	LRRC7	ENSBTAG00000009338	3499	0.899622		Chr8	70357001	70361900	4899	10.5263	Chr8	70354893	70384759	29866	SORBS3	ENSBTAG00000014401	4899	16.4033
Chr1	120037401	120047200	9799	12.6437	Chr1	120013765	120075520	61755	HLTF	ENSBTAG00000019704	9799	15.8675		Chr28	40789001	40791100	2099	6.45161	Chr28	40732502	40966186	233684	GRID1	ENSBTAG00000019623	2099	0.898222		Chr7	39399501	39403700	4199	10.5263	Chr7	39392482	39419245	26763	CDHR2	ENSBTAG00000025340	4199	15.6896
Chr8	67508701	67515000	6299	12.6437	Chr8	67481089	67511227	30138	LPL	ENSBTAG00000012855	2526	8.38145		Chr21	57953001	57956500	3499	6.45161	Chr21	57859148	57953844	94696	RIN3	ENSBTAG00000010416	843	0.890217		Chr3	8438501	8441300	2799	10.5263	Chr3	8439001	8453973	14972	ARHGAP30	ENSBTAG00000017875	2299	15.3553
Chr1	70625801	70632800	6999	12.6437	Chr1	70573620	70664027	90407	OSBPL11	ENSBTAG00000006471	6999	7.74166		Chr24	49383601	49387100	3499	6.45161	Chr24	49193606	49590504	396898	DYM	ENSBTAG00000000024	3499	0.881587		Chr5	106262101	106265600	3499	10.5263	Chr5	106253907	106276819	22912	CCND2	ENSBTAG00000016649	3499	15.2715
Chr1	35737101	35749700	12599	12.6437	Chr1	35660674	35743248	82574	ZNF654	ENSBTAG00000023675	6147	7.44423		Chr1	69577201	69581400	4199	6.45161	Chr1	69248613	69724961	476348	KALRN	ENSBTAG00000002640	4199	0.881498		Chr5	25928001	25930100	2099	10.5263	Chr5	25929035	25936083	7048	NFE2	ENSBTAG00000001562	1065	15.1107
Chr6	96730901	96735800	4899	12.6437	Chr6	96723382	96746176	22794	FGF5	ENSBTAG00000017348	4899	21.4925		Chr16	58663501	58665600	2099	6.45161	Chr16	58600678	58838844	238166	COP1	ENSBTAG00000031385	2099	0.881318		Chr11	10488801	10490900	2099	10.5263	Chr11	10489732	10497683	7951	BOLA3	ENSBTAG00000015193	1168	14.69
Chr3	44671201	44676800	5599	12.6437	Chr3	44657522	44775833	118311	SNX7	ENSBTAG00000031461	5599	4.73244		Chr8	87418101	87420200	2099	6.45161	Chr8	87340388	87578642	238254	ROR2	ENSBTAG00000005092	2099	0.880993		Chr3	104076701	104079500	2799	10.5263	Chr3	104065149	104084575	19426	P3H1	ENSBTAG00000017382	2799	14.4085
Chr2	103636401	103644100	7699	12.6437	Chr2	103520024	103720887	200863	ABCA12	ENSBTAG00000003472	7699	3.83296		Chr10	22246001	22256500	10499	6.45161	Chr10	22106909	23304334	1197425		ENSBTAG00000000432	10499	0.876798		Chr3	104080201	104083000	2799	10.5263	Chr3	104065149	104084575	19426	P3H1	ENSBTAG00000017382	2799	14.4085
Chr1	72142001	72147600	5599	12.6437	Chr1	72122240	72297319	175079	DLG1	ENSBTAG00000020378	5599	3.19798		Chr10	75511101	75514600	3499	6.45161	Chr10	75235434	75637242	401808	KCNH5	ENSBTAG00000011379	3499	0.870814		Chr25	28247101	28249200	2099	10.5263	Chr25	28247949	28256721	8772	ASL	ENSBTAG00000015314	1251	14.2613
Chr1	82844301	82849900	5599	12.6437	Chr1	82706097	82987709	281612	VPS8	ENSBTAG00000005209	5599	1.9882		Chr6	79006201	79009000	2799	6.45161	Chr6	78991885	79313522	321637	ADGRL3	ENSBTAG00000013918	2799	0.870236		Chr11	11201401	11203500	2099	10.5263	Chr11	11202919	11207042	4123	PRADC1	ENSBTAG00000008765	581	14.0917
Chr24	22656901	22662500	5599	12.6437	Chr24	22445691	22767026	321335	DTNA	ENSBTAG00000012307	5599	1.74242		Chr13	21836501	21840000	3499	6.45161	Chr13	21595581	22015323	419742	PLXDC2	ENSBTAG00000009475	3499	0.833607		Chr3	110272401	110274500	2099	10.5263	Chr3	110260238	110275243	15005	TRAPPC3	ENSBTAG00000005732	2099	13.9887
Chr15	59661001	59664500	3499	12.6437	Chr15	59585680	59800570	214890	METTL15	ENSBTAG00000003361	3499	1.62827		Chr13	21105001	21107800	2799	6.45161	Chr13	21049546	21386152	336606	MALRD1	ENSBTAG00000023216	2799	0.831536		Chr7	40681901	40685400	3499	10.5263	Chr7	40675390	40700658	25268	COL23A1	ENSBTAG00000013183	3499	13.8476
Chr11	32477201	32501000	23799	12.6437	Chr11	32130133	32482612	352479	NRXN1	ENSBTAG00000046199	5411	1.53513		Chr13	21254801	21257600	2799	6.45161	Chr13	21049546	21386152	336606	MALRD1	ENSBTAG00000023216	2799	0.831536		Chr26	22204701	22206800	2099	10.5263	Chr26	22197461	22205845	8384	POLL	ENSBTAG00000003576	1144	13.645
Chr20	2820301	2824500	4199	12.6437	Chr20	2680574	3054892	374318	RANBP17	ENSBTAG00000024801	4199	1.12177		Chr13	64355901	64358700	2799	6.45161	Chr13	64357862	64462219	104357	ITCH	ENSBTAG00000000308	838	0.803013		Chr3	107038401	107040500	2099	10.5263	Chr3	107032468	107047976	15508	HEYL	ENSBTAG00000008688	2099	13.5349
Chr11	71766801	71771000	4199	12.6437	Chr11	71403125	71826561	423436	BABAM2	ENSBTAG00000031335	4199	0.991649		Chr24	35814801	35816900	2099	6.45161	Chr24	35630929	35816269	185340	COLEC12	ENSBTAG00000007705	1468	0.792058		Chr13	62916001	62918800	2799	10.5263	Chr13	62901440	62918251	16811	BPIFB3	ENSBTAG00000038687	2250	13.3841
Chr20	53535301	53540200	4899	12.6437	Chr20	53409876	54014021	604145	CDH18	ENSBTAG00000037844	4899	0.810898		Chr6	67341401	67344900	3499	6.45161	Chr6	67260993	67714458	453465	GABRB1	ENSBTAG00000017837	3499	0.771614		Chr10	22199101	22201200	2099	10.5263	Chr10	22195667	22211636	15969	TRDC	ENSBTAG00000000431	2099	13.1442
Chr9	67003301	67006800	3499	12.6437	Chr9	66968686	67594209	625523	PTPRK	ENSBTAG00000020829	3499	0.559372		Chr1	58878401	58880500	2099	6.45161	Chr1	58880058	58940217	60159	ATP6V1A	ENSBTAG00000002703	442	0.73472		Chr11	46765601	46767700	2099	10.5263	Chr11	46753578	46769867	16289	PSD4	ENSBTAG00000019072	2099	12.886
Chr28	23408001	23415000	6999	12.6437	Chr28	22419203	24270401	1851198	CTNNA3	ENSBTAG00000045699	6999	0.378079		Chr1	69360201	69363700	3499	6.45161	Chr1	69248613	69724961	476348	KALRN	ENSBTAG00000002640	3499	0.734547		Chr16	45889201	45892000	2799	10.5263	Chr16	45886757	45908565	21808	SLC45A1	ENSBTAG00000001401	2799	12.8347
Chr1	18071901	18078200	6299	12.4138	Chr1	18058709	18207251	148542	TMPRSS15	ENSBTAG00000000597	6299	4.24055		Chr1	69401501	69405000	3499	6.45161	Chr1	69248613	69724961	476348	KALRN	ENSBTAG00000002640	3499	0.734547		Chr25	36885101	36887900	2799	10.5263	Chr25	36881739	36885596	3857	AP4M1	ENSBTAG00000002881	495	12.8338
Chr5	42601301	42606200	4899	12.4138	Chr5	42421554	42698411	276857	CPNE8	ENSBTAG00000020914	4899	1.76951		Chr6	23814701	23816800	2099	6.45161	Chr6	23816193	23898886	82693	SLC39A8	ENSBTAG00000005668	607	0.73404		Chr29	37156001	37158800	2799	10.5263	Chr29	37143462	37165575	22113	ADAMTS15	ENSBTAG00000016857	2799	12.6577
Chr10	44887501	44896600	9099	12.4138	Chr10	44879976	44894546	14570	RTRAF	ENSBTAG00000021944	7045	48.3528		Chr7	75303901	75306000	2099	6.45161	Chr7	75103433	75393342	289909	GABRB2	ENSBTAG00000018585	2099	0.72402		Chr19	14837901	14840000	2099	10.5263	Chr19	14834532	14851130	16598	HEATR9	ENSBTAG00000002850	2099	12.6461
Chr11	78634501	78642900	8399	12.4138	Chr11	78579476	78666984	87508	PUM2	ENSBTAG00000011155	8399	9.59798		Chr16	36598101	36601600	3499	6.45161	Chr16	36195998	36695079	499081	RGS7	ENSBTAG00000005410	3499	0.701089		Chr10	45282301	45285100	2799	10.5263	Chr10	45281371	45303690	22319	PLEKHO2	ENSBTAG00000008411	2799	12.5409
Chr20	37254001	37261700	7699	12.4138	Chr20	37189901	37303893	113992	NIPBL	ENSBTAG00000000579	7699	6.75398		Chr28	9987601	9991800	4199	6.45161	Chr28	9965916	10567332	601416	RYR2	ENSBTAG00000022886	4199	0.698186		Chr20	7991201	7994000	2799	10.5263	Chr20	7992719	8003011	10292	ANKRA2	ENSBTAG00000018452	1281	12.4466
Chr4	45110101	45118500	8399	12.4138	Chr4	44892394	45289293	396899	RELN	ENSBTAG00000003658	8399	2.11616		Chr5	36299901	36304100	4199	6.45161	Chr5	36197272	36807308	610036	TMEM117	ENSBTAG00000032148	4199	0.68832		Chr7	39471601	39473700	2099	10.5263	Chr7	39472617	39481385	8768	TSPAN17	ENSBTAG00000017451	1083	12.3517
Chr10	44887501	44896600	9099	12.4138	Chr10	44894657	44986659	92002	NID2	ENSBTAG00000021945	1943	2.11191		Chr5	50860601	50863400	2799	6.45161	Chr5	50861334	51163885	302551	PPM1H	ENSBTAG00000011857	2066	0.68286		Chr21	25992401	25994500	2099	10.5263	Chr21	25993165	26004025	10860	TMED3	ENSBTAG00000000807	1335	12.2928
Chr2	91884801	91896700	11899	12.4138	Chr2	91732677	91887415	154738	NBEAL1	ENSBTAG00000014469	2614	1.68931		Chr15	18893001	18895100	2099	6.45161	Chr15	18644692	18952411	307719	DDX10	ENSBTAG00000002382	2099	0.682116		Chr11	11507301	11509400	2099	10.5263	Chr11	11498109	11515314	17205	EMX1	ENSBTAG00000001866	2099	12.1999
Chr11	26231101	26243700	12599	12.4138	Chr11	26185559	26284636	99077	LRPPRC	ENSBTAG00000016368	12599	12.7164		Chr28	6122901	6125000	2099	6.45161	Chr28	5915711	6227327	311616	PCNX2	ENSBTAG00000000535	2099	0.673585		Chr23	9398201	9401700	3499	10.5263	Chr23	9398811	9422609	23798	TEAD3	ENSBTAG00000019495	2889	12.1397
Chr21	45898301	45907400	9099	12.3153	Chr21	45902129	45902235	106	RF00026	ENSBTAG00000043216	106	100		Chr24	21160301	21163800	3499	6.45161	Chr24	20649326	21172169	522843	FHOD3	ENSBTAG00000021581	3499	0.669226		Chr5	93927401	93930200	2799	10.5263	Chr5	93926791	93950162	23371	MGST1	ENSBTAG00000008541	2799	11.9764
Chr21	45898301	45907400	9099	12.3153	Chr21	45821718	45953661	131943	KIAA0391	ENSBTAG00000009682	9099	6.89616		Chr14	54134501	54138000	3499	6.45161	Chr14	53901591	54429251	527660	CSMD3	ENSBTAG00000038281	3499	0.663116		Chr7	65636201	65638300	2099	10.5263	Chr7	65631969	65649628	17659	NMUR2	ENSBTAG00000011131	2099	11.8863
Chr15	17345301	17370500	25199	12.3153	Chr15	17349533	17349658	125	RF00619	ENSBTAG00000042301	125	100		Chr11	29052801	29055600	2799	6.45161	Chr11	28985138	29053248	68110	SOCS5	ENSBTAG00000008987	447	0.656291		Chr3	12322801	12324900	2099	10.5263	Chr3	12308303	12326076	17773	KIRREL1	ENSBTAG00000005799	2099	11.81
Chr21	45789101	45800300	11199	12.3153	Chr21	45777967	45794110	16143	FAM177A1	ENSBTAG00000009680	5009	31.0289		Chr5	63498401	63501200	2799	6.45161	Chr5	63230086	63658310	428224	ANKS1B	ENSBTAG00000030994	2799	0.65363		Chr1	72095801	72098600	2799	10.5263	Chr1	72086119	72109936	23817	MELTF	ENSBTAG00000002998	2799	11.7521
Chr21	45789101	45800300	11199	12.3153	Chr21	45794781	45820504	25723	PPP2R3C	ENSBTAG00000009681	5519	21.4555		Chr13	28885501	28887600	2099	6.45161	Chr13	28631455	28961637	330182	FRMD4A	ENSBTAG00000008279	2099	0.63571		Chr3	108799601	108801700	2099	10.5263	Chr3	108800731	108808989	8258	C3H1orf109	ENSBTAG00000014325	969	11.7341
Chr4	29474201	29482600	8399	12.3153	Chr4	29456588	29575557	118969	ABCB5	ENSBTAG00000002595	8399	7.05982		Chr7	69956601	69959400	2799	6.45161	Chr7	69585066	70027839	442773	SGCD	ENSBTAG00000044046	2799	0.632152		Chr5	57761901	57764000	2099	10.5263	Chr5	57758050	57762409	4359		ENSBTAG00000009049	508	11.654
Chr11	94164701	94175900	11199	12.3153	Chr11	94103009	94264248	161239	RABGAP1	ENSBTAG00000039172	11199	6.94559		Chr2	71377601	71381100	3499	6.45161	Chr2	71380830	71424474	43644	STEAP3	ENSBTAG00000007111	270	0.618642		Chr7	8796201	8798300	2099	10.5263	Chr7	8787435	8805446	18011	AKAP8	ENSBTAG00000001807	2099	11.654
Chr1	71950901	71960700	9799	12.3153	Chr1	71867089	71952257	85168	PAK2	ENSBTAG00000047856	1356	1.59215		Chr4	12219201	12221300	2099	6.45161	Chr4	12038499	12381524	343025	PPP1R9A	ENSBTAG00000024426	2099	0.611909		Chr10	65492701	65496200	3499	10.5263	Chr10	65492593	65522895	30302	DUOX1	ENSBTAG00000016246	3499	11.5471
Chr3	51380001	51389800	9799	12.3153	Chr3	51382748	51475663	92915	BTBD8	ENSBTAG00000006167	7052	7.58973		Chr6	94995601	94997700	2099	6.45161	Chr6	94711652	95055569	343917	FRAS1	ENSBTAG00000010716	2099	0.610322		Chr11	95797801	95800600	2799	10.5263	Chr11	95780659	95805530	24871	OLFML2A	ENSBTAG00000004848	2799	11.2541
Chr2	84753201	84767900	14699	12.2605	Chr2	84734002	84770814	36812	SLC39A10	ENSBTAG00000016782	14699	39.9299		Chr4	98137901	98142800	4899	6.45161	Chr4	97791626	98594890	803264	EXOC4	ENSBTAG00000014112	4899	0.609887		Chr5	30452101	30454200	2099	10.5263	Chr5	30444365	30463019	18654	KCNH3	ENSBTAG00000019277	2099	11.2523
Chr28	12922701	12929000	6299	12.069	Chr28	12923499	12925584	2085		ENSBTAG00000018960	2085	100		Chr22	45511901	45514700	2799	6.45161	Chr22	45094510	45555745	461235	ERC2	ENSBTAG00000010029	2799	0.606849		Chr7	47527901	47530000	2099	10.5263	Chr7	47528581	47541198	12617	UBE2B	ENSBTAG00000010982	1419	11.2467
Chr4	86632001	86636900	4899	12.069	Chr4	86620370	86674480	54110	FAM3C	ENSBTAG00000007976	4899	9.05378		Chr24	23195201	23198000	2799	6.45161	Chr24	23166234	23627792	461558	NOL4	ENSBTAG00000010299	2799	0.606424		Chr3	95561201	95564700	3499	10.5263	Chr3	95558170	95589486	31316	TTC39A	ENSBTAG00000002451	3499	11.1732
Chr4	41176801	41183100	6299	12.069	Chr4	41160158	41266152	105994	GNAI1	ENSBTAG00000002714	6299	5.94279		Chr16	15876001	15878800	2799	6.45161	Chr16	15798745	16267012	468267	BRINP3	ENSBTAG00000008420	2799	0.597736		Chr26	19374601	19377400	2799	10.5263	Chr26	19361232	19386569	25337	HPS1	ENSBTAG00000014314	2799	11.0471
Chr6	38850001	38856300	6299	12.069	Chr6	38840894	38992112	151218	LCORL	ENSBTAG00000046561	6299	4.16551		Chr16	15957201	15960000	2799	6.45161	Chr16	15798745	16267012	468267	BRINP3	ENSBTAG00000008420	2799	0.597736		Chr7	70318501	70324100	5599	10.5263	Chr7	70297936	70348692	50756	TIMD4	ENSBTAG00000013185	5599	11.0312
Chr2	7189701	7195300	5599	12.069	Chr2	7139738	7298551	158813	COL5A2	ENSBTAG00000027020	5599	3.52553		Chr10	22259301	22266300	6999	6.45161	Chr10	22106909	23304334	1197425		ENSBTAG00000000432	6999	0.584504		Chr22	15299901	15303400	3499	10.5263	Chr22	15280708	15312566	31858	VIPR1	ENSBTAG00000006567	3499	10.9831
Chr10	9066401	9070600	4199	12.069	Chr10	9040253	9300567	260314	AP3B1	ENSBTAG00000005016	4199	1.61305		Chr5	41090001	41092800	2799	6.45161	Chr5	41062652	41559936	497284	SLC2A13	ENSBTAG00000043962	2799	0.562857		Chr5	107930201	107933000	2799	10.5263	Chr5	107909393	107934878	25485	B4GALNT3	ENSBTAG00000008553	2799	10.9829
Chr1	93354801	93359000	4199	12.069	Chr1	93356880	93356990	110	RF00001	ENSBTAG00000029452	110	100		Chr16	36304801	36307600	2799	6.45161	Chr16	36195998	36695079	499081	RGS7	ENSBTAG00000005410	2799	0.560831		Chr21	55882401	55884500	2099	10.5263	Chr21	55882606	55899913	17307	STRC	ENSBTAG00000007503	1894	10.9435
Chr1	107914801	107926000	11199	12.069	Chr1	107923236	107923328	92	bta-mir-16b	ENSBTAG00000029916	92	100		Chr1	24391501	24396400	4899	6.45161	Chr1	24395321	24588683	193362	ROBO2	ENSBTAG00000010462	1079	0.558021		Chr25	28173601	28175700	2099	10.5263	Chr25	28162569	28174955	12386	GUSB	ENSBTAG00000000704	1354	10.9317
Chr1	107914801	107926000	11199	12.069	Chr1	107923379	107923476	97	bta-mir-15b	ENSBTAG00000029929	97	100		Chr24	55218101	55220200	2099	6.45161	Chr24	55056433	55435276	378843	TCF4	ENSBTAG00000016462	2099	0.554055		Chr7	18945501	18947600	2099	10.5263	Chr7	18946166	18959402	13236	SH2D3A	ENSBTAG00000013857	1434	10.8341
Chr1	107914801	107926000	11199	12.069	Chr1	107895575	107928220	32645	SMC4	ENSBTAG00000005862	11199	34.3054		Chr9	49812701	49814800	2099	6.45161	Chr9	49714504	50103135	388631	ASCC3	ENSBTAG00000020482	2099	0.540101		Chr7	11808301	11813200	4899	10.5263	Chr7	11786311	11831715	45404		ENSBTAG00000003528	4899	10.7898
Chr8	51326101	51331700	5599	12.069	Chr8	51330087	51336595	6508	C8H9orf40	ENSBTAG00000013231	1613	24.7849		Chr6	70512401	70514500	2099	6.45161	Chr6	70187886	70585267	397381	SCFD2	ENSBTAG00000020648	2099	0.528208		Chr18	36468601	36470700	2099	10.5263	Chr18	36458139	36469860	11721	CHTF8	ENSBTAG00000001698	1259	10.7414
Chr21	30090901	30096500	5599	12.069	Chr21	30079543	30102510	22967		ENSBTAG00000015775	5599	24.3785		Chr10	22337001	22343300	6299	6.45161	Chr10	22106909	23304334	1197425		ENSBTAG00000000432	6299	0.526045		Chr15	24290701	24293500	2799	10.5263	Chr15	24284192	24291480	7288	ANKK1	ENSBTAG00000010855	779	10.6888
Chr2	38696701	38703000	6299	12.069	Chr2	38682030	38711144	29114	CYTIP	ENSBTAG00000008329	6299	21.6356		Chr10	56107101	56110600	3499	6.45161	Chr10	55717362	56389601	672239	UNC13C	ENSBTAG00000025522	3499	0.520499		Chr3	12307401	12310200	2799	10.5263	Chr3	12308303	12326076	17773	KIRREL1	ENSBTAG00000005799	1897	10.6735
Chr26	9431801	9439500	7699	12.069	Chr26	9411265	9448494	37229	ATAD1	ENSBTAG00000000806	7699	20.6801		Chr10	56378701	56382200	3499	6.45161	Chr10	55717362	56389601	672239	UNC13C	ENSBTAG00000025522	3499	0.520499		Chr21	16944201	16947700	3499	10.5263	Chr21	16946194	16960419	14225	KLHL25	ENSBTAG00000016091	1506	10.587
Chr14	36496601	36501500	4899	12.069	Chr14	36480273	36500327	20054	XKR9	ENSBTAG00000048138	3726	18.5798		Chr4	85888601	85891400	2799	6.45161	Chr4	85436727	86002071	565344	KCND2	ENSBTAG00000032077	2799	0.495097		Chr13	67970001	67972100	2099	10.5263	Chr13	67954988	67974925	19937		ENSBTAG00000047302	2099	10.5282
Chr2	128723001	128735600	12599	12.069	Chr2	128710453	128783921	73468	CLIC4	ENSBTAG00000009470	12599	17.149		Chr1	25669001	25671800	2799	6.45161	Chr1	25620170	26210494	590324	ROBO1	ENSBTAG00000009851	2799	0.474146		Chr15	47042101	47044900	2799	10.5263	Chr15	47042652	47064122	21470	DCHS1	ENSBTAG00000015405	2248	10.4704
Chr28	25228701	25232200	3499	12.069	Chr28	25228951	25249032	20081	CCAR1	ENSBTAG00000047537	3249	16.1795		Chr7	69682901	69685000	2099	6.45161	Chr7	69585066	70027839	442773	SGCD	ENSBTAG00000044046	2099	0.474058		Chr18	23836401	23839200	2799	10.5263	Chr18	23828638	23855657	27019	MMP2	ENSBTAG00000019267	2799	10.3594
Chr11	40685401	40697300	11899	12.069	Chr11	40656144	40744419	88275	FANCL	ENSBTAG00000005870	11899	13.4795		Chr20	53820901	53823700	2799	6.45161	Chr20	53409876	54014021	604145	CDH18	ENSBTAG00000037844	2799	0.463299		Chr22	43346801	43348900	2099	10.5263	Chr22	43336993	43357321	20328	FAM107A	ENSBTAG00000046763	2099	10.3257
Chr2	22879501	22885800	6299	12.069	Chr2	22841314	22888725	47411	SP3	ENSBTAG00000000176	6299	13.2859		Chr20	53965801	53968600	2799	6.45161	Chr20	53409876	54014021	604145	CDH18	ENSBTAG00000037844	2799	0.463299		Chr11	13482001	13484800	2799	10.5263	Chr11	13463414	13490532	27118	ATP6V1B1	ENSBTAG00000010620	2799	10.3216
Chr1	56350001	56357000	6999	12.069	Chr1	56353745	56378308	24563	NECTIN3	ENSBTAG00000013769	3255	13.2516		Chr24	23557801	23559900	2099	6.45161	Chr24	23166234	23627792	461558	NOL4	ENSBTAG00000010299	2099	0.454764		Chr3	98578201	98580300	2099	10.5263	Chr3	98567049	98587443	20394	SLC5A9	ENSBTAG00000014225	2099	10.2922
Chr20	13526101	13534500	8399	12.069	Chr20	13483520	13558286	74766	ERBIN	ENSBTAG00000000415	8399	11.2337		Chr16	20162101	20166300	4199	6.45161	Chr16	19573856	20502175	928319	USH2A	ENSBTAG00000006188	4199	0.452323		Chr3	104064101	104066200	2099	10.5263	Chr3	104057488	104064858	7370	C3H1orf50	ENSBTAG00000017386	757	10.2714
Chr1	53767701	53781000	13299	12.069	Chr1	53768326	53884123	115797	DZIP3	ENSBTAG00000006158	12674	10.945		Chr5	95858701	95866400	7699	6.45161	Chr5	95800988	95858963	57975	ATF7IP	ENSBTAG00000003221	262	0.451919		Chr7	1008701	1012200	3499	10.5263	Chr7	1003251	1037325	34074	RASGEF1C	ENSBTAG00000021360	3499	10.2688
Chr10	59784901	59788400	3499	12.069	Chr10	59779604	59813156	33552	SPPL2A	ENSBTAG00000011831	3499	10.4286		Chr4	81334401	81337900	3499	6.45161	Chr4	80866977	81642046	775069	SUGCT	ENSBTAG00000032121	3499	0.451444		Chr10	20003901	20008100	4199	10.5263	Chr10	19980212	20021927	41715	HCN4	ENSBTAG00000017466	4199	10.0659
Chr9	42402501	42407400	4899	12.069	Chr9	42370448	42417660	47212	SNX3	ENSBTAG00000018801	4899	10.3766		Chr6	63127401	63129500	2099	6.45161	Chr6	62893173	63128455	235282	ATP8A1	ENSBTAG00000011156	1054	0.447973		Chr26	22676501	22678600	2099	10.5263	Chr26	22677211	22691109	13898	PPRC1	ENSBTAG00000007427	1389	9.99424
Chr13	23778301	23784600	6299	12.069	Chr13	23728842	23795501	66659	SPAG6	ENSBTAG00000033291	6299	9.44959		Chr9	67399501	67402300	2799	6.45161	Chr9	66968686	67594209	625523	PTPRK	ENSBTAG00000020829	2799	0.447466		Chr17	60316201	60319700	3499	10.5263	Chr17	60296575	60331722	35147	TESC	ENSBTAG00000044078	3499	9.95533
Chr21	41680101	41684300	4199	12.069	Chr21	41640498	41686535	46037	G2E3	ENSBTAG00000001617	4199	9.12092		Chr1	107574601	107577400	2799	6.45161	Chr1	107241227	107576086	334859	PPM1L	ENSBTAG00000001274	1485	0.44347		Chr20	10248001	10250100	2099	10.5263	Chr20	10244309	10265817	21508	MARVELD2	ENSBTAG00000040001	2099	9.75916
Chr24	21367501	21373100	5599	12.069	Chr24	21361884	21427671	65787	RPRD1A	ENSBTAG00000005497	5599	8.5108		Chr8	26859001	26861100	2099	6.45161	Chr8	26631852	26859970	228118	SH3GL2	ENSBTAG00000014103	969	0.42478		Chr16	45903201	45905300	2099	10.5263	Chr16	45886757	45908565	21808	SLC45A1	ENSBTAG00000001401	2099	9.62491
Chr9	69307701	69312600	4899	12.069	Chr9	69267000	69311228	44228	SAMD3	ENSBTAG00000021361	3527	7.97459		Chr1	126106401	126109200	2799	6.45161	Chr1	126040089	126704342	664253	SLC9A9	ENSBTAG00000031178	2799	0.421376		Chr5	30158801	30161600	2799	10.5263	Chr5	30155763	30185025	29262	FAIM2	ENSBTAG00000017504	2799	9.56531
Chr2	113377601	113386700	9099	12.069	Chr2	113372323	113487279	114956	CUL3	ENSBTAG00000021769	9099	7.9152		Chr2	53678101	53680900	2799	6.45161	Chr2	53065587	53732838	667251	ARHGAP15	ENSBTAG00000032289	2799	0.419482		Chr13	60275601	60279100	3499	10.5263	Chr13	60276502	60303755	27253	FKBP1A	ENSBTAG00000008303	2598	9.5329
Chr8	40835201	40844300	9099	12.069	Chr8	40834584	40951448	116864		ENSBTAG00000014467	9099	7.78597		Chr6	35868701	35872200	3499	6.45161	Chr6	35100701	35938394	837693	CCSER1	ENSBTAG00000019808	3499	0.417695		Chr19	33808601	33812100	3499	10.5263	Chr19	33778487	33811728	33241	LRRC75A	ENSBTAG00000025078	3127	9.40706
Chr2	91850501	91861000	10499	12.069	Chr2	91732677	91887415	154738	NBEAL1	ENSBTAG00000014469	10499	6.78502		Chr17	6977601	6980400	2799	6.45161	Chr17	6871712	7542666	670954	LRBA	ENSBTAG00000018546	2799	0.417167		Chr18	25813901	25816700	2799	10.5263	Chr18	25804882	25834760	29878	KIFC3	ENSBTAG00000007181	2799	9.3681
Chr10	51352001	51357600	5599	12.069	Chr10	51288677	51380159	91482	RNF111	ENSBTAG00000014181	5599	6.12033		Chr8	101017001	101019100	2099	6.45161	Chr8	101018440	101182488	164048	PALM2	ENSBTAG00000046602	660	0.402321		Chr8	10278101	10281600	3499	10.5263	Chr8	10251632	10280827	29195	PNOC	ENSBTAG00000000534	2726	9.33722
Chr18	22077301	22082900	5599	12.069	Chr18	22021983	22114274	92291	RPGRIP1L	ENSBTAG00000012499	5599	6.06668		Chr9	68568501	68570600	2099	6.45161	Chr9	68129102	68665593	536491	LAMA2	ENSBTAG00000010229	2099	0.391246		Chr3	2124501	2126600	2099	10.5263	Chr3	2107192	2126252	19060	POGK	ENSBTAG00000010775	1751	9.18678
Chr9	18762101	18768400	6299	12.069	Chr9	18745213	18852721	107508	PHIP	ENSBTAG00000024688	6299	5.8591		Chr11	11933601	11936400	2799	6.45161	Chr11	11618055	12337148	719093	EXOC6B	ENSBTAG00000020799	2799	0.38924		Chr21	21635601	21637700	2099	10.5263	Chr21	21620139	21637144	17005	ANPEP	ENSBTAG00000016881	1543	9.0738
Chr1	24472701	24483900	11199	12.069	Chr1	24395321	24588683	193362	ROBO2	ENSBTAG00000010462	11199	5.79173		Chr9	48685701	48688500	2799	6.45161	Chr9	48476204	49218551	742347	GRIK2	ENSBTAG00000033153	2799	0.377047		Chr27	32786601	32788700	2099	10.5263	Chr27	32774355	32797592	23237	ADGRA2	ENSBTAG00000008814	2099	9.03301
Chr4	38707901	38719800	11899	12.069	Chr4	38712468	38856748	144280	CACNA2D1	ENSBTAG00000020569	7332	5.08179		Chr4	85823501	85825600	2099	6.45161	Chr4	85436727	86002071	565344	KCND2	ENSBTAG00000032077	2099	0.371278		Chr16	75611901	75614700	2799	10.5263	Chr16	75611800	75642910	31110	CAMK1G	ENSBTAG00000016541	2799	8.99711
Chr1	50376201	50387400	11199	12.069	Chr1	50332272	50558841	226569	ALCAM	ENSBTAG00000000088	11199	4.94287		Chr3	67613701	67615800	2099	6.45161	Chr3	67354501	67614628	260127	AK5	ENSBTAG00000017411	927	0.356364		Chr18	25832101	25834900	2799	10.5263	Chr18	25804882	25834760	29878	KIFC3	ENSBTAG00000007181	2659	8.89952
Chr4	49386401	49390600	4199	12.069	Chr4	49384791	49473121	88330	LAMB4	ENSBTAG00000033169	4199	4.75376		Chr22	4008201	4011000	2799	6.45161	Chr22	3899285	4695113	795828	RBMS3	ENSBTAG00000044062	2799	0.351709		Chr6	99497301	99500100	2799	10.5263	Chr6	99498240	99519280	21040	THAP9	ENSBTAG00000022450	1860	8.8403
Chr4	81727101	81733400	6299	12.069	Chr4	81667665	81807550	139885	CDK13	ENSBTAG00000001528	6299	4.50298		Chr10	22205401	22209600	4199	6.45161	Chr10	22106909	23304334	1197425		ENSBTAG00000000432	4199	0.350669		Chr23	47331901	47334000	2099	10.5263	Chr23	47328131	47352621	24490		ENSBTAG00000046839	2099	8.57085
Chr1	100925301	100930900	5599	12.069	Chr1	100877729	101004327	126598	ZBBX	ENSBTAG00000035710	5599	4.42266		Chr28	10262001	10264100	2099	6.45161	Chr28	9965916	10567332	601416	RYR2	ENSBTAG00000022886	2099	0.34901		Chr9	19334701	19338200	3499	10.5263	Chr9	19327496	19368400	40904	LCA5	ENSBTAG00000043950	3499	8.55418
Chr10	38385201	38391500	6299	12.069	Chr10	38301493	38447561	146068	UBR1	ENSBTAG00000021087	6299	4.31238		Chr5	36614201	36616300	2099	6.45161	Chr5	36197272	36807308	610036	TMEM117	ENSBTAG00000032148	2099	0.344078		Chr13	7021701	7024500	2799	10.5263	Chr13	7018843	7051645	32802	ISM1	ENSBTAG00000017188	2799	8.53302
Chr24	24152101	24157000	4899	12.069	Chr24	24123029	24243333	120304	CCDC178	ENSBTAG00000000138	4899	4.07218		Chr9	18852401	18855200	2799	6.45161	Chr9	18745213	18852721	107508	PHIP	ENSBTAG00000024688	320	0.297652		Chr19	13171901	13174700	2799	10.5263	Chr19	13157430	13190887	33457	MYO19	ENSBTAG00000012675	2799	8.36596
Chr1	138037201	138041400	4199	12.069	Chr1	137993897	138111878	117981	ACAD11	ENSBTAG00000031010	4199	3.55905		Chr4	57774501	57777300	2799	6.45161	Chr4	57127737	58083528	955791	IMMP2L	ENSBTAG00000004398	2799	0.292846		Chr16	55617801	55620600	2799	10.5263	Chr16	55611221	55645394	34173	LRRC38	ENSBTAG00000017883	2799	8.19068
Chr2	22036001	22043000	6999	12.069	Chr2	21880323	22081286	200963	CHN1	ENSBTAG00000008028	6999	3.48273		Chr10	22271201	22274700	3499	6.45161	Chr10	22106909	23304334	1197425		ENSBTAG00000000432	3499	0.29221		Chr23	13835501	13838300	2799	10.5263	Chr23	13832466	13866950	34484	MOCS1	ENSBTAG00000010449	2799	8.11681
Chr3	83549201	83554800	5599	12.069	Chr3	83494253	83658175	163922	DOCK7	ENSBTAG00000019877	5599	3.41565		Chr10	22344701	22348200	3499	6.45161	Chr10	22106909	23304334	1197425		ENSBTAG00000000432	3499	0.29221		Chr13	45497201	45499300	2099	10.5263	Chr13	45473919	45499897	25978	PITRM1	ENSBTAG00000002685	2099	8.07991
Chr20	32767701	32773300	5599	12.069	Chr20	32683996	32848723	164727	OXCT1	ENSBTAG00000033186	5599	3.39896		Chr2	116127901	116131400	3499	6.45161	Chr2	116131000	116291205	160205	COL4A3	ENSBTAG00000021316	400	0.24968		Chr16	73063901	73066700	2799	10.5263	Chr16	73040573	73075217	34644	TMEM206	ENSBTAG00000000758	2799	8.07932
Chr2	34673101	34680800	7699	12.069	Chr2	34572522	34826834	254312	SLC4A10	ENSBTAG00000015317	7699	3.02738		Chr26	7149801	7153300	3499	6.45161	Chr26	6906081	8343629	1437548	PRKG1	ENSBTAG00000018404	3499	0.243401		Chr15	53601101	53606000	4899	10.5263	Chr15	53582241	53643983	61742	ARHGEF17	ENSBTAG00000012505	4899	7.93463
Chr1	57367101	57371300	4199	12.069	Chr1	57360423	57501871	141448	SLC9C1	ENSBTAG00000019332	4199	2.96858		Chr22	39566101	39568900	2799	6.45161	Chr22	39175038	40360572	1185534	PTPRG	ENSBTAG00000021911	2799	0.236096		Chr13	3848601	3852100	3499	10.5263	Chr13	3832286	3876681	44395	JAG1	ENSBTAG00000012817	3499	7.88152
Chr11	54817701	54825400	7699	12.069	Chr11	54764951	55025216	260265		ENSBTAG00000047167	7699	2.95814		Chr22	40347301	40350100	2799	6.45161	Chr22	39175038	40360572	1185534	PTPRG	ENSBTAG00000021911	2799	0.236096		Chr7	18998701	19001500	2799	10.5263	Chr7	18989689	19025591	35902	C3	ENSBTAG00000017280	2799	7.79622
Chr16	58759401	58766400	6999	12.069	Chr16	58600678	58838844	238166	COP1	ENSBTAG00000031385	6999	2.93871		Chr10	22382501	22385300	2799	6.45161	Chr10	22106909	23304334	1197425		ENSBTAG00000000432	2799	0.233752		Chr15	35287001	35290500	3499	10.5263	Chr15	35272154	35317245	45091	KCNC1	ENSBTAG00000005424	3499	7.75986
Chr4	37847601	37858800	11199	12.069	Chr4	37629861	38018531	388670	PCLO	ENSBTAG00000017350	11199	2.88136		Chr10	22624701	22627500	2799	6.45161	Chr10	22106909	23304334	1197425		ENSBTAG00000000432	2799	0.233752		Chr21	28630001	28634200	4199	10.5263	Chr21	28629932	28684490	54558	FAM189A1	ENSBTAG00000003435	4199	7.6964
Chr16	29246001	29251600	5599	12.069	Chr16	29238992	29442791	203799	ENAH	ENSBTAG00000016185	5599	2.74731		Chr4	85433601	85437800	4199	6.45161	Chr4	85436727	86002071	565344	KCND2	ENSBTAG00000032077	1073	0.189796		Chr23	12919201	12921300	2099	10.5263	Chr23	12913192	12940627	27435	GLP1R	ENSBTAG00000018224	2099	7.65081
Chr4	31072301	31077900	5599	12.069	Chr4	31017033	31222267	205234	RAPGEF5	ENSBTAG00000015539	5599	2.72811		Chr26	8117901	8120000	2099	6.45161	Chr26	6906081	8343629	1437548	PRKG1	ENSBTAG00000018404	2099	0.146013		Chr23	12929701	12931800	2099	10.5263	Chr23	12913192	12940627	27435	GLP1R	ENSBTAG00000018224	2099	7.65081
Chr5	98140701	98144900	4199	12.069	Chr5	98016612	98171227	154615	LRP6	ENSBTAG00000011761	4199	2.71578		Chr28	23916901	23919000	2099	6.45161	Chr28	22419203	24270401	1851198	CTNNA3	ENSBTAG00000045699	2099	0.113386		Chr28	33924801	33926900	2099	10.5263	Chr28	33926497	33931777	5280	RPS24	ENSBTAG00000013264	403	7.63258
Chr9	85696801	85700300	3499	12.069	Chr9	85627754	85785707	157953	STXBP5	ENSBTAG00000021107	3499	2.21522		Chr11	61114901	61117700	2799	6.45161	Chr11	61117376	61472058	354682	EHBP1	ENSBTAG00000044173	324	0.0913494		Chr7	47400501	47402600	2099	10.5263	Chr7	47389357	47401412	12055	SKP1	ENSBTAG00000025191	911	7.55703
Chr8	23753101	23759400	6299	12.069	Chr8	23748586	24032951	284365	MLLT3	ENSBTAG00000014124	6299	2.21511		Chr16	68191201	68193300	2099	6.45161	Chr16	68192901	68733392	540491	HMCN1	ENSBTAG00000015235	399	0.0738218		Chr25	17218601	17220700	2099	10.5263	Chr25	17210001	17237789	27788	GDE1	ENSBTAG00000002101	2099	7.55362
Chr10	73237501	73241700	4199	12.069	Chr10	73153517	73363530	210013	MNAT1	ENSBTAG00000030801	4199	1.9994		Chr20	51623601	51625700	2099	6.45161	Chr20	51511369	51623613	112244	CDH12	ENSBTAG00000025893	12	0.010691		Chr4	106901901	106904700	2799	10.5263	Chr4	106867168	106904801	37633		ENSBTAG00000034609	2799	7.43762
Chr14	28851901	28855400	3499	12.069	Chr14	28700905	28888284	187379	ASPH	ENSBTAG00000026283	3499	1.86734																Chr6	92463001	92465100	2099	10.5263	Chr6	92450703	92479053	28350	PPEF2	ENSBTAG00000015449	2099	7.40388
Chr3	7749001	7753200	4199	12.069	Chr3	7613876	7843250	229374	ATF6	ENSBTAG00000005227	4199	1.83063																Chr8	100397501	100400300	2799	10.5263	Chr8	100377461	100399097	21636	FRRS1L	ENSBTAG00000017936	1596	7.37659
Chr16	72367401	72370900	3499	12.069	Chr16	72241105	72445379	204274	RPS6KC1	ENSBTAG00000001181	3499	1.7129																Chr9	81262301	81264400	2099	10.5263	Chr9	81237678	81266493	28815	HIVEP2	ENSBTAG00000001146	2099	7.2844
Chr4	95958101	95961600	3499	12.069	Chr4	95807761	96016756	208995	MKLN1	ENSBTAG00000010437	3499	1.6742																Chr10	11785201	11787300	2099	10.5263	Chr10	11773706	11786080	12374	PTGER2	ENSBTAG00000002163	879	7.1036
Chr20	2708301	2713900	5599	12.069	Chr20	2680574	3054892	374318	RANBP17	ENSBTAG00000024801	5599	1.49579																Chr21	8256501	8260700	4199	10.5263	Chr21	8208822	8268093	59271	IGF1R	ENSBTAG00000021527	4199	7.08441
Chr1	95187401	95192300	4899	12.069	Chr1	94965198	95364350	399152	SPATA16	ENSBTAG00000031802	4899	1.22735																Chr16	4477201	4479300	2099	10.5263	Chr16	4478919	4484314	5395	IL19	ENSBTAG00000006692	381	7.06209
Chr11	26699401	26704300	4899	12.069	Chr11	26602922	27032485	429563	CAMKMT	ENSBTAG00000032519	4899	1.14046																Chr3	102681601	102683700	2099	10.5263	Chr3	102682317	102701941	19624	IPO13	ENSBTAG00000018887	1383	7.04749
Chr10	79378601	79384200	5599	12.069	Chr10	78906241	79442326	536085	GPHN	ENSBTAG00000004171	5599	1.04442																Chr7	52734501	52738700	4199	10.5263	Chr7	52714639	52774754	60115	NRG2	ENSBTAG00000010689	4199	6.98495
Chr5	41496001	41500900	4899	12.069	Chr5	41062652	41559936	497284	SLC2A13	ENSBTAG00000043962	4899	0.985151																Chr7	83039601	83041700	2099	10.5263	Chr7	83024158	83040758	16600	DHFR	ENSBTAG00000007681	1157	6.96988
Chr9	7911401	7919800	8399	12.069	Chr9	7914952	8455993	541041	ADGRB3	ENSBTAG00000015335	4848	0.89605																Chr19	31981601	31983700	2099	10.5263	Chr19	31965968	31982771	16803	ELAC2	ENSBTAG00000021939	1170	6.96304
Chr11	71656201	71659700	3499	12.069	Chr11	71403125	71826561	423436	BABAM2	ENSBTAG00000031335	3499	0.826335																Chr29	36657601	36659700	2099	10.5263	Chr29	36650181	36680357	30176	NFRKB	ENSBTAG00000017610	2099	6.95586
Chr16	16095801	16099300	3499	12.069	Chr16	15798745	16267012	468267	BRINP3	ENSBTAG00000008420	3499	0.747223																Chr15	52955001	52959900	4899	10.5263	Chr15	52913333	52984107	70774	PDE2A	ENSBTAG00000008419	4899	6.92203
Chr15	36635201	36638700	3499	12.069	Chr15	36600420	37082361	481941	SOX6	ENSBTAG00000044185	3499	0.726022																Chr5	73923501	73926300	2799	10.5263	Chr5	73905663	73946203	40540	TOM1	ENSBTAG00000045785	2799	6.90429
Chr21	47575501	47579000	3499	12.069	Chr21	47310562	47831598	521036	SLC25A21	ENSBTAG00000019350	3499	0.671547																Chr5	73936801	73939600	2799	10.5263	Chr5	73905663	73946203	40540	TOM1	ENSBTAG00000045785	2799	6.90429
Chr11	54817701	54825400	7699	12.069	Chr11	54723190	55906462	1183272	CTNNA2	ENSBTAG00000031669	7699	0.650653																Chr16	3574901	3577000	2099	10.5263	Chr16	3574454	3605372	30918	RAB7B	ENSBTAG00000012774	2099	6.78893
Chr26	5162501	5166000	3499	12.069	Chr26	5017714	5578654	560940	PCDH15	ENSBTAG00000045905	3499	0.623774																Chr26	47836601	47839400	2799	10.5263	Chr26	47801368	47842727	41359	PTPRE	ENSBTAG00000002435	2799	6.76757
Chr16	20417601	20423200	5599	12.069	Chr16	19573856	20502175	928319	USH2A	ENSBTAG00000006188	5599	0.603133																Chr10	77513801	77517300	3499	10.5263	Chr10	77515539	77541594	26055	MAX	ENSBTAG00000017994	1761	6.75878
Chr3	46125101	46130000	4899	12.069	Chr3	45563732	46487165	923433	DPYD	ENSBTAG00000031358	4899	0.53052																Chr29	29350301	29352400	2099	10.5263	Chr29	29351429	29365864	14435	EI24	ENSBTAG00000007202	971	6.72671
Chr1	40665101	40670000	4899	12.069	Chr1	40608729	41623778	1015049	EPHA6	ENSBTAG00000044111	4899	0.482637																Chr4	32594101	32599000	4899	10.5263	Chr4	32573085	32646499	73414		ENSBTAG00000015666	4899	6.67311
Chr28	23932301	23940000	7699	12.069	Chr28	22419203	24270401	1851198	CTNNA3	ENSBTAG00000045699	7699	0.415893																Chr28	36090601	36092700	2099	10.5263	Chr28	36077428	36109014	31586	TSPAN14	ENSBTAG00000003907	2099	6.64535
Chr2	97956601	97965000	8399	12.069	Chr2	97843887	97988140	144253	MAP2	ENSBTAG00000018130	8399	5.82241																Chr20	7991201	7994000	2799	10.5263	Chr20	7973680	7992443	18763	UTP15	ENSBTAG00000006843	1242	6.61941
Chr16	61653201	61681200	27999	11.9122	Chr16	61657545	61681733	24188	ANGPTL1	ENSBTAG00000010719	23655	97.7964																Chr4	103798101	103800200	2099	10.5263	Chr4	103799172	103814789	15617	KLRG2	ENSBTAG00000017793	1028	6.58257
Chr16	61653201	61681200	27999	11.9122	Chr16	61559977	61718623	158646	RALGPS2	ENSBTAG00000010718	27999	17.6487																Chr26	17570001	17574900	4899	10.5263	Chr26	17567835	17642271	74436	TLL2	ENSBTAG00000011743	4899	6.58149
Chr20	16923901	16938600	14699	11.8774	Chr20	16780184	16960489	180305	IPO11	ENSBTAG00000018616	14699	8.1523																Chr18	26555201	26557300	2099	10.5263	Chr18	26533095	26556740	23645	GOT2	ENSBTAG00000007172	1539	6.50878
Chr2	68709201	68819100	109899	11.8774	Chr2	68791417	68791546	129	RF00406	ENSBTAG00000042773	129	100																Chr16	24957801	24960600	2799	10.5263	Chr16	24929465	24973373	43908	37316	ENSBTAG00000016277	2799	6.37469
Chr2	10602901	10630200	27299	11.8227	Chr2	10581446	10725564	144118	FSIP2	ENSBTAG00000003645	27299	18.9421																Chr17	60329501	60332300	2799	10.5263	Chr17	60296575	60331722	35147	TESC	ENSBTAG00000044078	2221	6.31917
Chr21	63023801	63032900	9099	11.7241	Chr21	62980457	63032069	51612	PAPOLA	ENSBTAG00000004054	8268	16.0195																Chr22	17159801	17161900	2099	10.5263	Chr22	17129452	17162996	33544	LHFPL4	ENSBTAG00000010916	2099	6.25745
Chr11	66598001	66606400	8399	11.7241	Chr11	66582636	66642276	59640	PPP3R1	ENSBTAG00000010619	8399	14.0828																Chr3	108799601	108801700	2099	10.5263	Chr3	108785461	108800524	15063	CDCA8	ENSBTAG00000014326	923	6.1276
Chr8	62374901	62379100	4199	11.7241	Chr8	62368709	62419901	51192	DCAF10	ENSBTAG00000014934	4199	8.20245																Chr16	30688701	30691500	2799	10.5263	Chr16	30656001	30703396	47395	COQ8A	ENSBTAG00000021880	2799	5.90569
Chr2	19400501	19406100	5599	11.7241	Chr2	19340960	19433177	92217	AGPS	ENSBTAG00000009897	5599	6.07155																Chr29	32671101	32674600	3499	10.5263	Chr29	32664912	32725664	60752	FLI1	ENSBTAG00000008283	3499	5.75948
Chr20	23499001	23503900	4899	11.7241	Chr20	23461326	23565673	104347	SLC38A9	ENSBTAG00000033313	4899	4.69491																Chr16	73936801	73939600	2799	10.5263	Chr16	73894532	73939371	44839	TRAF5	ENSBTAG00000012020	2570	5.73162
Chr8	27087201	27094200	6999	11.7241	Chr8	26938856	27189256	250400	CNTLN	ENSBTAG00000001847	6999	2.79513																Chr4	107524201	107526300	2099	10.5263	Chr4	107518111	107554736	36625	CLCN1	ENSBTAG00000009182	2099	5.73106
Chr1	156123101	156128700	5599	11.7241	Chr1	155833805	156185921	352116	TBC1D5	ENSBTAG00000030581	5599	1.5901																Chr3	93727901	93730000	2099	10.5263	Chr3	93728705	93751305	22600	PODN	ENSBTAG00000012514	1295	5.73009
Chr20	2932301	2937900	5599	11.7241	Chr20	2680574	3054892	374318	RANBP17	ENSBTAG00000024801	5599	1.49579																Chr4	93900101	93902200	2099	10.5263	Chr4	93881396	93901223	19827	TSPAN33	ENSBTAG00000007253	1122	5.65895
Chr26	31138801	31143700	4899	11.7241	Chr26	31141809	31152181	10372	SMNDC1	ENSBTAG00000000551	1891	18.2318																Chr6	86688701	86690800	2099	10.5263	Chr6	86676447	86713666	37219		ENSBTAG00000015047	2099	5.63959
Chr3	39995901	40002200	6299	11.7241	Chr3	39998006	40025400	27394	RNPC3	ENSBTAG00000019091	4194	15.3099																Chr13	78362901	78365700	2799	10.5263	Chr13	78319020	78368752	49732	PTGIS	ENSBTAG00000017537	2799	5.62817
Chr8	38576301	38585400	9099	11.7241	Chr8	38569327	38636946	67619	UHRF2	ENSBTAG00000020815	9099	13.4563																Chr11	3684801	3689000	4199	10.5263	Chr11	3686196	3736317	50121	INPP4A	ENSBTAG00000004814	2804	5.59446
Chr3	80098201	80106600	8399	11.7241	Chr3	80071689	80147000	75311	LEPR	ENSBTAG00000005910	8399	11.1524																Chr5	30154601	30157400	2799	10.5263	Chr5	30155763	30185025	29262	FAIM2	ENSBTAG00000017504	1637	5.59429
Chr10	2428301	2436000	7699	11.7241	Chr10	2361696	2434171	72475	YTHDC2	ENSBTAG00000014099	5870	8.09934																Chr17	63375901	63378000	2099	10.5263	Chr17	63358582	63396162	37580	DTX1	ENSBTAG00000016738	2099	5.58542
Chr20	35302401	35310100	7699	11.7241	Chr20	35248388	35347535	99147	FYB1	ENSBTAG00000001492	7699	7.76524																Chr29	36959301	36961400	2099	10.5263	Chr29	36933306	36971367	38061	ST14	ENSBTAG00000019712	2099	5.51483
Chr16	34356701	34372800	16099	11.7241	Chr16	34132648	34404652	272004	AKT3	ENSBTAG00000017788	16099	5.91866																Chr18	18792201	18795700	3499	10.5263	Chr18	18745674	18809260	63586	ADCY7	ENSBTAG00000006208	3499	5.50278
Chr8	80286501	80292100	5599	11.7241	Chr8	80235083	80392851	157768	AGTPBP1	ENSBTAG00000001257	5599	3.54888																Chr3	104064101	104066200	2099	10.5263	Chr3	104065149	104084575	19426	P3H1	ENSBTAG00000017382	1051	5.41027
Chr24	23442301	23449300	6999	11.7241	Chr24	23166234	23627792	461558	NOL4	ENSBTAG00000010299	6999	1.51639																Chr1	143588901	143591700	2799	10.5263	Chr1	143569076	143621182	52106	PRDM15	ENSBTAG00000021253	2799	5.37174
Chr3	96298301	96305300	6999	11.7241	Chr3	95937279	96434760	497481	FAF1	ENSBTAG00000014482	6999	1.40689																Chr4	30388401	30392600	4199	10.5263	Chr4	30321664	30400544	78880	SP4	ENSBTAG00000014389	4199	5.32328
Chr4	81232201	81242700	10499	11.7241	Chr4	80866977	81642046	775069	SUGCT	ENSBTAG00000032121	10499	1.35459																Chr29	37164401	37167200	2799	10.5263	Chr29	37143462	37165575	22113	ADAMTS15	ENSBTAG00000016857	1174	5.30909
Chr9	67258801	67267200	8399	11.7241	Chr9	66968686	67594209	625523	PTPRK	ENSBTAG00000020829	8399	1.34272																Chr19	32858001	32860100	2099	10.5263	Chr19	32829907	32869783	39876	HS3ST3B1	ENSBTAG00000007866	2099	5.26382
Chr6	67391801	67397400	5599	11.7241	Chr6	67260993	67714458	453465	GABRB1	ENSBTAG00000017837	5599	1.23471																Chr13	64771701	64774500	2799	10.5263	Chr13	64737634	64791116	53482	GGT7	ENSBTAG00000013301	2799	5.23354
Chr10	78908201	78914500	6299	11.7241	Chr10	78906241	79442326	536085	GPHN	ENSBTAG00000004171	6299	1.175																Chr10	12237401	12239500	2099	10.5263	Chr10	12218274	12258674	40400	IGDCC3	ENSBTAG00000008828	2099	5.19554
Chr28	22835401	22841700	6299	11.7241	Chr28	22419203	24270401	1851198	CTNNA3	ENSBTAG00000045699	6299	0.340266																Chr5	57872501	57875300	2799	10.5263	Chr5	57874054	57898519	24465	ITGA7	ENSBTAG00000012897	1246	5.09299
Chr6	42136501	42140700	4199	11.7241	Chr6	41709362	43021626	1312264	KCNIP4	ENSBTAG00000047743	4199	0.319981																Chr22	48263601	48265700	2099	10.5263	Chr22	48264511	48288061	23550	TKT	ENSBTAG00000003758	1189	5.04883
Chr9	18738301	18745300	6999	11.7241	Chr9	18745213	18852721	107508	PHIP	ENSBTAG00000024688	87	0.0809242																Chr10	19992701	19994800	2099	10.5263	Chr10	19980212	20021927	41715	HCN4	ENSBTAG00000017466	2099	5.03176
Chr2	58794401	58823100	28699	11.5619	Chr2	58798302	58846989	48687	SPOPL	ENSBTAG00000013455	24798	50.9335																Chr25	23103501	23106300	2799	10.5263	Chr25	23091497	23104117	12620	ZKSCAN2	ENSBTAG00000011162	616	4.88114
Chr2	63674101	63680400	6299	11.4943	Chr2	63676665	63676771	106	RF00026	ENSBTAG00000042177	106	100																Chr2	72369501	72373000	3499	10.5263	Chr2	72358249	72430777	72528	RALB	ENSBTAG00000032021	3499	4.82434
Chr5	60561201	60564700	3499	11.4943	Chr5	60556051	60564297	8246	SNRPF	ENSBTAG00000016271	3096	37.5455																Chr15	55322401	55325900	3499	10.5263	Chr15	55255745	55329451	73706	ARRB1	ENSBTAG00000020485	3499	4.74724
Chr2	86415001	86419900	4899	11.4943	Chr2	86410860	86427846	16986	COQ10B	ENSBTAG00000004659	4899	28.8414																Chr23	25008201	25010300	2099	10.5263	Chr23	24982766	25027197	44431	ICK	ENSBTAG00000015590	2099	4.72418
Chr24	22046501	22057000	10499	11.4943	Chr24	22025794	22088467	62673	ZNF24	ENSBTAG00000010255	10499	16.752																Chr29	37925301	37927400	2099	10.5263	Chr29	37892577	37937146	44569	CD6	ENSBTAG00000018367	2099	4.70955
Chr11	10292101	10295600	3499	11.4943	Chr11	10291514	10292208	694		ENSBTAG00000010072	107	15.4179																Chr24	58536101	58538900	2799	10.5263	Chr24	58491691	58551186	59495	ZNF532	ENSBTAG00000013588	2799	4.7046
Chr26	20925801	20932100	6299	11.4943	Chr26	20921806	20963567	41761	ERLIN1	ENSBTAG00000007588	6299	15.0835																Chr16	73926301	73928400	2099	10.5263	Chr16	73894532	73939371	44839	TRAF5	ENSBTAG00000012020	2099	4.68119
Chr3	92846601	92851500	4899	11.4943	Chr3	92831380	92864702	33322	HSPB11	ENSBTAG00000007112	4899	14.702																Chr17	59130401	59132500	2099	10.5263	Chr17	59094336	59132155	37819	SUDS3	ENSBTAG00000019757	1754	4.63788
Chr21	31373301	31378900	5599	11.4943	Chr21	31352398	31401775	49377	IREB2	ENSBTAG00000002504	5599	11.3393																Chr20	33687501	33689600	2099	10.5263	Chr20	33688291	33716677	28386	PRKAA1	ENSBTAG00000000013	1309	4.61143
Chr2	30400301	30410800	10499	11.4943	Chr2	30321635	30415283	93648	SCN1A	ENSBTAG00000018520	10499	11.2111																Chr19	9695001	9697100	2099	10.5263	Chr19	9671308	9696122	24814	MTMR4	ENSBTAG00000015352	1121	4.51761
Chr24	22046501	22057000	10499	11.4943	Chr24	22051908	22100704	48796	ZNF397	ENSBTAG00000010252	5092	10.4353																Chr7	64404201	64407000	2799	10.5263	Chr7	64359563	64406299	46736	ANXA6	ENSBTAG00000014809	2098	4.48904
Chr1	107995301	108005100	9799	11.4943	Chr1	107962966	108058677	95711	IFT80	ENSBTAG00000031572	9799	10.2381																Chr22	44508801	44511600	2799	10.5263	Chr22	44485036	44547391	62355	IL17RD	ENSBTAG00000010999	2799	4.48881
Chr4	68828901	68836600	7699	11.4943	Chr4	68775902	68859811	83909	TAX1BP1	ENSBTAG00000019020	7699	9.17542																Chr6	85285201	85288000	2799	10.5263	Chr6	85255406	85318173	62767	TMPRSS11D	ENSBTAG00000001925	2799	4.45935
Chr16	40908001	40913600	5599	11.4943	Chr16	40904879	40973025	68146	SUCO	ENSBTAG00000010169	5599	8.21618																Chr1	2065701	2068500	2799	10.5263	Chr1	2067036	2099875	32839	PAXBP1	ENSBTAG00000003064	1464	4.45811
Chr10	69860701	69866300	5599	11.4943	Chr10	69862217	69914486	52269	EXOC5	ENSBTAG00000013042	4083	7.81151																Chr11	9265201	9267300	2099	10.5263	Chr11	9253234	9300671	47437	FHL2	ENSBTAG00000001086	2099	4.42482
Chr2	97159301	97164200	4899	11.4943	Chr2	97098843	97182875	84032	PTH2R	ENSBTAG00000011992	4899	5.82992																Chr3	111380501	111382600	2099	10.5263	Chr3	111380891	111419564	38673	DLGAP3	ENSBTAG00000013867	1709	4.4191
Chr10	43135401	43139600	4199	11.4943	Chr10	43096672	43177625	80953	SOS2	ENSBTAG00000005550	4199	5.18696																Chr11	45637201	45640000	2799	10.5263	Chr11	45583095	45639673	56578	UXS1	ENSBTAG00000005614	2472	4.36919
Chr14	45854201	45862600	8399	11.4943	Chr14	45826252	45855495	29243	ZBTB10	ENSBTAG00000003339	1294	4.42499																Chr5	103213601	103219200	5599	10.5263	Chr5	103132709	103261137	128428		ENSBTAG00000039470	5599	4.35964
Chr26	45756201	45760400	4199	11.4943	Chr26	45731306	45840708	109402	FANK1	ENSBTAG00000022917	4199	3.83814																Chr11	93218301	93220400	2099	10.5263	Chr11	93219287	93245045	25758	PTGS1	ENSBTAG00000006716	1113	4.32099
Chr21	45855601	45860500	4899	11.4943	Chr21	45821718	45953661	131943	KIAA0391	ENSBTAG00000009682	4899	3.71297																Chr22	47624501	47626600	2099	10.5263	Chr22	47609791	47625159	15368	IL17RB	ENSBTAG00000011178	658	4.28162
Chr21	7129501	7135100	5599	11.4943	Chr21	7045098	7225412	180314	MEF2A	ENSBTAG00000010649	5599	3.10514																Chr16	81147501	81149600	2099	10.5263	Chr16	81131945	81182350	50405	KIF14	ENSBTAG00000021874	2099	4.16427
Chr11	10292101	10295600	3499	11.4943	Chr11	10283282	10403977	120695	SLC4A5	ENSBTAG00000004884	3499	2.89904																Chr13	59463601	59467100	3499	10.5263	Chr13	59425468	59510393	84925	BMP7	ENSBTAG00000015362	3499	4.12011
Chr18	16107001	16112600	5599	11.4943	Chr18	15962196	16155801	193605	PHKB	ENSBTAG00000004806	5599	2.89197																Chr21	29295001	29297800	2799	10.5263	Chr21	29296001	29340066	44065	TARSL2	ENSBTAG00000007651	1799	4.08261
Chr27	6393801	6398000	4199	11.4943	Chr27	6267201	6417208	150007	GPM6A	ENSBTAG00000004231	4199	2.7992																Chr26	22204701	22206800	2099	10.5263	Chr26	22205907	22227992	22085	DPCD	ENSBTAG00000003578	893	4.04347
Chr28	23642501	23647400	4899	11.4943	Chr28	23510348	23719897	209549	LRRTM3	ENSBTAG00000016885	4899	2.33788																Chr23	47331901	47334000	2099	10.5263	Chr23	47333403	47348212	14809	TXNDC5	ENSBTAG00000019237	597	4.03133
Chr1	110988501	110993400	4899	11.4943	Chr1	110986517	111211551	225034	VEPH1	ENSBTAG00000024643	4899	2.177																Chr26	30692901	30695000	2099	10.5263	Chr26	30690130	30742278	52148	XPNPEP1	ENSBTAG00000004438	2099	4.02508
Chr6	20216701	20220900	4199	11.4943	Chr6	20138930	20348418	209488	TBCK	ENSBTAG00000004227	4199	2.00441																Chr4	106901901	106904700	2799	10.5263	Chr4	106853030	106923607	70577		ENSBTAG00000027204	2799	3.96588
Chr28	19436901	19441800	4899	11.4943	Chr28	19393375	19663523	270148	JMJD1C	ENSBTAG00000001573	4899	1.81345																Chr7	6532401	6536600	4199	10.5263	Chr7	6484001	6590069	106068	EPS15L1	ENSBTAG00000009990	4199	3.95878
Chr1	28833701	28837900	4199	11.4943	Chr1	28658790	28905833	247043	GBE1	ENSBTAG00000036262	4199	1.6997																Chr15	28490701	28493500	2799	10.5263	Chr15	28431028	28501993	70965	CEP164	ENSBTAG00000014137	2799	3.9442
Chr3	41472201	41475700	3499	11.4943	Chr3	41420909	41642403	221494	OLFM3	ENSBTAG00000000845	3499	1.57973																Chr14	10252901	10255700	2799	10.5263	Chr14	10191721	10264168	72447		ENSBTAG00000007731	2799	3.86351
Chr3	36330001	36335600	5599	11.4943	Chr3	35969787	36337030	367243	NTNG1	ENSBTAG00000014530	5599	1.5246																Chr3	105259701	105261800	2099	10.5263	Chr3	105213590	105268006	54416	HIVEP3	ENSBTAG00000020745	2099	3.85732
Chr5	42584501	42588700	4199	11.4943	Chr5	42421554	42698411	276857	CPNE8	ENSBTAG00000020914	4199	1.51667																Chr4	103334001	103336800	2799	10.5263	Chr4	103305514	103380070	74556	KIAA1549	ENSBTAG00000021073	2799	3.75423
Chr14	59371901	59376100	4199	11.4943	Chr14	59137214	59436333	299119	ANGPT1	ENSBTAG00000014051	4199	1.40379																Chr5	57761901	57764000	2099	10.5263	Chr5	57763740	57770666	6926	DNAJC14	ENSBTAG00000020664	260	3.75397
Chr6	102770501	102775400	4899	11.4943	Chr6	102687307	103063481	376174	MAPK10	ENSBTAG00000020048	4899	1.30232																Chr11	86345001	86347100	2099	10.5263	Chr11	86346274	86368606	22332	E2F6	ENSBTAG00000048286	826	3.69873
Chr16	5926201	5930400	4199	11.4943	Chr16	5600155	5959906	359751		ENSBTAG00000024647	4199	1.1672																Chr26	42693701	42695800	2099	10.5263	Chr26	42659876	42716633	56757	HTRA1	ENSBTAG00000008389	2099	3.69822
Chr4	12114901	12118400	3499	11.4943	Chr4	12038499	12381524	343025	PPP1R9A	ENSBTAG00000024426	3499	1.02004																Chr26	21527801	21530600	2799	10.5263	Chr26	21470763	21546730	75967	PAX2	ENSBTAG00000021566	2799	3.68449
Chr9	49177801	49184800	6999	11.4943	Chr9	48476204	49218551	742347	GRIK2	ENSBTAG00000033153	6999	0.942821																Chr14	22834701	22836800	2099	10.5263	Chr14	22815477	22872779	57302	ST18	ENSBTAG00000005560	2099	3.66305
Chr28	10537801	10543400	5599	11.4943	Chr28	9965916	10567332	601416	RYR2	ENSBTAG00000022886	5599	0.93097																Chr14	83230001	83232100	2099	10.5263	Chr14	83201749	83231069	29320	CHMP4C	ENSBTAG00000004792	1068	3.64256
Chr5	60561201	60564700	3499	11.4943	Chr5	60564497	60591379	26882	CCDC38	ENSBTAG00000016274	203	0.755152																Chr14	63631401	63633500	2099	10.5263	Chr14	63592784	63632839	40055	ATP6V1C1	ENSBTAG00000013513	1438	3.59006
Chr2	60540201	60545800	5599	11.4943	Chr2	59750109	60547022	796913	THSD7B	ENSBTAG00000044055	5599	0.702586																Chr3	29369901	29372000	2099	10.5263	Chr3	29343182	29402185	59003	SYT6	ENSBTAG00000018881	2099	3.55745
Chr1	116235701	116239900	4199	11.4943	Chr1	116238831	116394390	155559	MBNL1	ENSBTAG00000004564	1069	0.687199																Chr13	37331001	37333800	2799	10.5263	Chr13	37303894	37331999	28105	RAB18	ENSBTAG00000009871	998	3.55097
Chr9	67337901	67342100	4199	11.4943	Chr9	66968686	67594209	625523	PTPRK	ENSBTAG00000020829	4199	0.671278																Chr8	10244501	10246600	2099	10.5263	Chr8	10188171	10246574	58403	ZNF395	ENSBTAG00000000536	2073	3.54948
Chr14	54015501	54019000	3499	11.4943	Chr14	53901591	54429251	527660	CSMD3	ENSBTAG00000038281	3499	0.663116																Chr16	79076201	79079000	2799	10.5263	Chr16	79057373	79136394	79021	NEK7	ENSBTAG00000016943	2799	3.5421
Chr4	87613401	87616900	3499	11.4943	Chr4	87522151	88100974	578823	CADPS2	ENSBTAG00000005110	3499	0.604503																Chr18	16570401	16572500	2099	10.5263	Chr18	16551061	16610345	59284	ABCC12	ENSBTAG00000044191	2099	3.54058
Chr16	20328001	20332900	4899	11.4943	Chr16	19573856	20502175	928319	USH2A	ENSBTAG00000006188	4899	0.527728																Chr11	86833601	86835700	2099	10.5263	Chr11	86834898	86857648	22750	PDIA6	ENSBTAG00000001928	802	3.52527
Chr1	40923401	40926900	3499	11.4943	Chr1	40608729	41623778	1015049	EPHA6	ENSBTAG00000044111	3499	0.344712																Chr26	18148901	18151000	2099	10.5263	Chr26	18136427	18196310	59883	SLIT1	ENSBTAG00000043991	2099	3.50517
Chr28	23642501	23647400	4899	11.4943	Chr28	22419203	24270401	1851198	CTNNA3	ENSBTAG00000045699	4899	0.264639																Chr24	50686301	50688400	2099	10.5263	Chr24	50684778	50745042	60264	MAPK4	ENSBTAG00000009907	2099	3.48301
Chr8	77781901	77785400	3499	11.4943	Chr8	77785287	77910313	125026	FRMD3	ENSBTAG00000005247	113	0.0903812																Chr8	107459801	107461900	2099	10.5263	Chr8	107410463	107471104	60641		ENSBTAG00000047511	2099	3.46135
Chr4	39117401	39125100	7699	11.4943	Chr4	39116167	39197870	81703	HGF	ENSBTAG00000017664	7699	9.42315																Chr6	23103501	23106300	2799	10.5263	Chr6	23096104	23178027	81923	SLC9B2	ENSBTAG00000040088	2799	3.41662
Chr2	42313601	42324800	11199	11.4943	Chr2	41791846	42371758	579912	GALNT13	ENSBTAG00000005562	11199	1.93116																Chr7	23794401	23797900	3499	10.5263	Chr7	23779096	23882198	103102	ACSL6	ENSBTAG00000019708	3499	3.39373
Chr28	30264501	30274300	9799	11.4943	Chr28	30215525	30732444	516919	ADK	ENSBTAG00000011072	9799	1.89565																Chr21	30854601	30856700	2099	10.5263	Chr21	30835151	30897314	62163	ADAMTS7	ENSBTAG00000001396	2099	3.37661
Chr8	95403701	95414200	10499	11.4943	Chr8	95363016	95411560	48544	SMC2	ENSBTAG00000008772	7859	16.1894																Chr20	9093701	9095800	2099	10.5263	Chr20	9075831	9094324	18493	ZNF366	ENSBTAG00000020601	623	3.36884
Chr15	43250901	43278900	27999	11.4943	Chr15	42970987	43480821	509834	SBF2	ENSBTAG00000043981	27999	5.49179																Chr18	18801301	18803400	2099	10.5263	Chr18	18745674	18809260	63586	ADCY7	ENSBTAG00000006208	2099	3.30104
Chr28	30704101	30718100	13999	11.4943	Chr28	30215525	30732444	516919	ADK	ENSBTAG00000011072	13999	2.70816																Chr7	63609001	63611100	2099	10.5263	Chr7	63576976	63641028	64052	CAMK2A	ENSBTAG00000020087	2099	3.27702
Chr20	14186901	14193900	6999	11.4943	Chr20	14008347	14285012	276665	ADAMTS6	ENSBTAG00000016963	6999	2.52977																Chr18	2441601	2444400	2799	10.5263	Chr18	2396335	2482363	86028	ZNRF1	ENSBTAG00000034689	2799	3.25359
Chr9	67431001	67441500	10499	11.4943	Chr9	66968686	67594209	625523	PTPRK	ENSBTAG00000020829	10499	1.67844																Chr18	2475901	2478700	2799	10.5263	Chr18	2396335	2482363	86028	ZNRF1	ENSBTAG00000034689	2799	3.25359
Chr3	84994001	85000300	6299	11.4943	Chr3	84749656	85167847	418191	NFIA	ENSBTAG00000000074	6299	1.50625																Chr11	95391801	95394600	2799	10.5263	Chr11	95314593	95400813	86220	NEK6	ENSBTAG00000019470	2799	3.24635
Chr16	38372601	38383100	10499	11.33	Chr16	38360035	38502334	142299	KIFAP3	ENSBTAG00000017727	10499	7.37813																Chr6	47959801	47961900	2099	10.5263	Chr6	47941559	48006406	64847	STIM2	ENSBTAG00000019353	2099	3.23685
Chr19	19072901	19085500	12599	11.33	Chr19	18972931	19240417	267486	NF1	ENSBTAG00000011829	12599	4.71015																Chr19	32801301	32805500	4199	10.5263	Chr19	32696437	32804796	108359	COX10	ENSBTAG00000015294	3495	3.22539
Chr11	75154801	75163900	9099	11.33	Chr11	75141459	75261008	119549	ATAD2B	ENSBTAG00000017255	9099	7.61111																Chr26	45810801	45814300	3499	10.5263	Chr26	45731306	45840708	109402	FANK1	ENSBTAG00000022917	3499	3.1983
Chr4	24845801	24853500	7699	11.2069	Chr4	24492021	24886037	394016	ISPD	ENSBTAG00000015073	7699	1.95398																Chr10	90009501	90013700	4199	10.5263	Chr10	90002636	90134649	132013	ADCK1	ENSBTAG00000012106	4199	3.18075
Chr4	57582701	57589000	6299	11.2069	Chr4	57586911	57589037	2126	LRRN3	ENSBTAG00000004399	2089	98.2596																Chr11	86916201	86919000	2799	10.5263	Chr11	86858116	86918106	59990	ATP6V1C2	ENSBTAG00000001927	1905	3.17553
Chr2	61782001	61793200	11199	11.2069	Chr2	61722452	61787886	65434	DARS	ENSBTAG00000009949	5885	8.9938																Chr19	14095201	14097300	2099	10.5263	Chr19	14096513	14122123	25610	DUSP14	ENSBTAG00000010279	787	3.07302
Chr5	95845401	95849600	4199	11.2069	Chr5	95800988	95858963	57975	ATF7IP	ENSBTAG00000003221	4199	7.24278																Chr11	88020101	88022900	2799	10.5263	Chr11	88012967	88104077	91110	ASAP2	ENSBTAG00000002329	2799	3.07211
Chr2	99664601	99669500	4899	11.2069	Chr2	99660620	99997642	337022		ENSBTAG00000012647	4899	1.45361																Chr28	8398601	8400700	2099	10.5263	Chr28	8340143	8408741	68598	GNG4	ENSBTAG00000002908	2099	3.05986
Chr4	57582701	57589000	6299	11.2069	Chr4	57127737	58083528	955791	IMMP2L	ENSBTAG00000004398	6299	0.659035																Chr11	86221101	86223200	2099	10.5263	Chr11	86199420	86268193	68773	GREB1	ENSBTAG00000015402	2099	3.05207
Chr25	19511801	19524400	12599	11.1111	Chr25	19346217	19583513	237296		ENSBTAG00000006717	12599	5.3094																Chr15	22838201	22840300	2099	10.5263	Chr15	22838240	22905944	67704	BCO2	ENSBTAG00000034193	2060	3.04266
Chr17	39065601	39097800	32199	11.0345	Chr17	39082853	39082971	118	RF00001	ENSBTAG00000048198	118	100																Chr16	44670501	44672600	2099	10.5263	Chr16	44633323	44671659	38336	CLSTN1	ENSBTAG00000011823	1158	3.02066
Chr4	73766001	73782800	16799	11.0345	Chr4	73326980	73897041	570061	ZNF804B	ENSBTAG00000046430	16799	2.94688																Chr3	93723701	93726500	2799	10.5263	Chr3	93674230	93725241	51011	SLC1A7	ENSBTAG00000012516	1540	3.01896
Chr5	14821801	14827400	5599	11.0345	Chr5	14748150	14952308	204158	LRRIQ1	ENSBTAG00000027900	5599	2.74248																Chr16	79524901	79527000	2099	10.5263	Chr16	79522522	79592696	70174	PTPRC	ENSBTAG00000023144	2099	2.99114
Chr1	41241201	41249600	8399	11.0345	Chr1	40608729	41623778	1015049	EPHA6	ENSBTAG00000044111	8399	0.827448																Chr28	25922401	25924500	2099	10.5263	Chr28	25854741	25925054	70313	HK1	ENSBTAG00000012380	2099	2.98522
Chr1	88397401	88407200	9799	11.0345	Chr1	88405655	88410920	5265	ZNF639	ENSBTAG00000037393	1545	29.3447																Chr14	18305701	18307800	2099	10.5263	Chr14	18307140	18329318	22178	DERL1	ENSBTAG00000020693	660	2.97592
Chr3	57577801	57582700	4899	11.0345	Chr3	57553954	57588483	34529	CLCA3	ENSBTAG00000016712	4899	14.1881																Chr17	17516801	17518900	2099	10.5263	Chr17	17517621	17560971	43350	MGAT4D	ENSBTAG00000034281	1279	2.9504
Chr4	29178101	29190700	12599	11.0345	Chr4	29124581	29216280	91699	ITGB8	ENSBTAG00000003709	12599	13.7395																Chr21	29659001	29662500	3499	10.5263	Chr21	29553201	29673109	119908	PCSK6	ENSBTAG00000006675	3499	2.91807
Chr5	34556901	34561800	4899	11.0345	Chr5	34488354	34583315	94961	ARID2	ENSBTAG00000011087	4899	5.15896																Chr10	102691401	102694200	2799	10.5263	Chr10	102666363	102692145	25782	EFCAB11	ENSBTAG00000013136	744	2.88573
Chr11	22670201	22684200	13999	11.0345	Chr11	22443220	22797877	354657	SLC8A1	ENSBTAG00000013861	13999	3.94719																Chr8	85998501	86002700	4199	10.5263	Chr8	85984692	86130645	145953	WNK2	ENSBTAG00000008301	4199	2.87695
Chr28	23270101	23277800	7699	11.0345	Chr28	22419203	24270401	1851198	CTNNA3	ENSBTAG00000045699	7699	0.415893																Chr1	150243101	150246600	3499	10.5263	Chr1	150169936	150293609	123673	DOP1B	ENSBTAG00000014306	3499	2.82924
Chr28	22589001	22596000	6999	11.0345	Chr28	22419203	24270401	1851198	CTNNA3	ENSBTAG00000045699	6999	0.378079																Chr10	13295101	13297200	2099	10.5263	Chr10	13238265	13312611	74346	MAP2K1	ENSBTAG00000033983	2099	2.82329
Chr26	5275901	5287100	11199	10.9195	Chr26	5017714	5578654	560940	PCDH15	ENSBTAG00000045905	11199	1.99647																Chr21	22934101	22936900	2799	10.5263	Chr21	22883305	22935573	52268	ALPK3	ENSBTAG00000001618	1472	2.81625
Chr2	36820001	36829800	9799	10.9195	Chr2	36818173	37150720	332547	BAZ2B	ENSBTAG00000020654	9799	2.94665																Chr10	13528901	13531000	2099	10.5263	Chr10	13507839	13583291	75452	SMAD6	ENSBTAG00000000625	2099	2.7819
Chr4	47606301	47624500	18199	10.8374	Chr4	47597860	47635332	37472	NAMPT	ENSBTAG00000015509	18199	48.5669																Chr11	10630201	10633000	2799	10.5263	Chr11	10546064	10646706	100642	TET3	ENSBTAG00000022381	2799	2.78115
Chr27	27698301	27704600	6299	10.8374	Chr27	27624065	27853566	229501	NRG1	ENSBTAG00000004150	6299	2.74465																Chr3	106897701	106900500	2799	10.5263	Chr3	106900111	106914177	14066		ENSBTAG00000017892	389	2.76553
Chr21	46204901	46216800	11899	10.8374	Chr21	46202963	46376749	173786	RALGAPA1	ENSBTAG00000001282	11899	6.84693																Chr15	1680701	1682800	2099	10.5263	Chr15	1640852	1716775	75923	MRE11	ENSBTAG00000008925	2099	2.76464
Chr16	34745201	34787200	41999	10.7759	Chr16	34693379	34785566	92187	CEP170	ENSBTAG00000007566	40365	43.786																Chr11	19466301	19469100	2799	10.5263	Chr11	19462423	19563731	101308	HEATR5B	ENSBTAG00000014310	2799	2.76286
Chr2	35113401	35124600	11199	10.6897	Chr2	35076260	35186366	110106	PSMD14	ENSBTAG00000021691	11199	10.1711																Chr2	119436101	119438900	2799	10.5263	Chr2	119340636	119443035	102399	CAB39	ENSBTAG00000040055	2799	2.73343
Chr1	84252001	84259000	6999	10.3448	Chr1	84255080	84255254	174	RF01241	ENSBTAG00000046222	174	100																Chr7	90127801	90129900	2099	10.5263	Chr7	90097694	90176089	78395	TMEM161B	ENSBTAG00000008484	2099	2.67747
Chr1	84252001	84259000	6999	10.3448	Chr1	84254612	84254743	131	RF00092	ENSBTAG00000042699	131	100																Chr15	41032601	41035400	2799	10.5263	Chr15	41003243	41107850	104607	MICAL2	ENSBTAG00000014855	2799	2.67573
Chr1	84252001	84259000	6999	10.3448	Chr1	84255523	84255653	130	RF00092	ENSBTAG00000047590	130	100																Chr17	41085101	41087200	2099	10.5263	Chr17	41065498	41144357	78859	FNIP2	ENSBTAG00000011970	2099	2.66171
Chr1	98066501	98073500	6999	10.3448	Chr1	98071469	98072479	1010	GPR160	ENSBTAG00000048011	1010	100																Chr13	70733601	70737100	3499	10.5263	Chr13	70727512	70859012	131500	CHD6	ENSBTAG00000005733	3499	2.66084
Chr11	17412501	17418800	6299	10.3448	Chr11	17415884	17415944	60	RF00066	ENSBTAG00000044993	60	100																Chr8	105111301	105114100	2799	10.5263	Chr8	105095607	105201635	106028	COL27A1	ENSBTAG00000019807	2799	2.63987
Chr11	29422401	29432200	9799	10.3448	Chr11	29424996	29432052	7056	CALM2	ENSBTAG00000001575	7056	100																Chr7	73609901	73612700	2799	10.5263	Chr7	73611117	73672127	61010	ADRA1B	ENSBTAG00000040253	1583	2.59466
Chr18	47061001	47065900	4899	10.3448	Chr18	47062613	47063491	878	ZNF146	ENSBTAG00000031687	878	100																Chr5	70012601	70014700	2099	10.5263	Chr5	70013667	70054229	40562	TCP11L2	ENSBTAG00000002127	1033	2.54672
Chr2	85132601	85141000	8399	10.3448	Chr2	85132987	85133945	958		ENSBTAG00000047862	958	100																Chr5	49220501	49222600	2099	10.5263	Chr5	49181675	49265076	83401	TBC1D30	ENSBTAG00000011352	2099	2.51676
Chr2	87996301	88006100	9799	10.3448	Chr2	88003258	88003360	102	RF00026	ENSBTAG00000042810	102	100																Chr28	1743701	1745800	2099	10.5263	Chr28	1681116	1764828	83712		ENSBTAG00000048153	2099	2.50741
Chr21	21148401	21163100	14699	10.3448	Chr21	21157504	21157577	73	bta-mir-2363-1	ENSBTAG00000044709	73	100																Chr11	48710901	48713000	2099	10.5263	Chr11	48629652	48713878	84226	POLR1A	ENSBTAG00000006481	2099	2.4921
Chr28	25207701	25211900	4199	10.3448	Chr28	25207975	25208039	64	RF00607	ENSBTAG00000043081	64	100																Chr22	35161701	35164500	2799	10.5263	Chr22	35068218	35181384	113166	LRIG1	ENSBTAG00000010360	2799	2.47336
Chr7	41230001	41244000	13999	10.3448	Chr7	41231562	41231683	121	RF00001	ENSBTAG00000028498	121	100																Chr8	64292201	64294300	2099	10.5263	Chr8	64244150	64293418	49268	ANKS6	ENSBTAG00000005133	1217	2.47016
Chr8	15977501	15980300	2799	10.3448	Chr8	15978603	15979256	653		ENSBTAG00000018340	653	100																Chr10	12744901	12747000	2099	10.5263	Chr10	12721325	12807326	86001	MEGF11	ENSBTAG00000034140	2099	2.44067
Chr8	78598101	78601600	3499	10.3448	Chr8	78599030	78600903	1873		ENSBTAG00000021135	1873	100																Chr7	60651501	60654300	2799	10.5263	Chr7	60588659	60703487	114828	DPYSL3	ENSBTAG00000010661	2799	2.43756
Chr9	22324401	22327200	2799	10.3448	Chr9	22326483	22326550	67	RF01169	ENSBTAG00000044293	67	100																Chr11	46072601	46074700	2099	10.5263	Chr11	46073891	46107247	33356	TTL	ENSBTAG00000014159	809	2.42535
Chr9	30223201	30226000	2799	10.3448	Chr9	30223948	30224832	884		ENSBTAG00000035379	884	100																Chr26	35150501	35153300	2799	10.5263	Chr26	35050366	35166042	115676	AFAP1L2	ENSBTAG00000004895	2799	2.41969
Chr20	47989901	47992700	2799	10.3448	Chr20	47991928	47992701	773		ENSBTAG00000045813	772	99.8706																Chr10	101185001	101187100	2099	10.5263	Chr10	101186186	101224038	37852	SPATA7	ENSBTAG00000030456	914	2.41467
Chr1	76996501	77000700	4199	10.3448	Chr1	76996347	77001495	5148	GMNC	ENSBTAG00000023593	4199	81.5657																Chr8	46789401	46792200	2799	10.5263	Chr8	46705597	46822054	116457	SMC5	ENSBTAG00000018437	2799	2.40346
Chr4	70200201	70207900	7699	10.3448	Chr4	70198053	70207085	9032	HNRNPA2B1	ENSBTAG00000005726	6884	76.2179																Chr4	75502701	75505500	2799	10.5263	Chr4	75451285	75567973	116688	TNS3	ENSBTAG00000009655	2799	2.3987
Chr1	93627801	93632700	4899	10.3448	Chr1	93626219	93632229	6010	NLGN1	ENSBTAG00000031891	4428	73.6772																Chr1	68612601	68614700	2099	10.5263	Chr1	68580144	68667822	87678		ENSBTAG00000014567	2099	2.39399
Chr4	34829901	34832700	2799	10.3448	Chr4	34832630	34832736	106	RF00026	ENSBTAG00000042947	70	66.0377																Chr16	24927701	24930500	2799	10.5263	Chr16	24929465	24973373	43908	37316	ENSBTAG00000016277	1035	2.3572
Chr11	81240601	81244800	4199	10.3448	Chr11	81239899	81246422	6523	RAD51AP2	ENSBTAG00000037812	4199	64.3722																Chr17	62989501	62992300	2799	10.5263	Chr17	62886733	63007269	120536	RBM19	ENSBTAG00000031824	2799	2.32213
Chr1	19874401	19881400	6999	10.3448	Chr1	19881347	19881431	84	bta-mir-125b-2	ENSBTAG00000029827	53	63.0952																Chr7	51361101	51363200	2099	10.5263	Chr7	51361891	51418615	56724	KDM3B	ENSBTAG00000010063	1309	2.30767
Chr5	59615501	59619000	3499	10.3448	Chr5	59618501	59619439	938		ENSBTAG00000031097	499	53.1983																Chr5	85166201	85168300	2099	10.5263	Chr5	85167396	85206651	39255	KRAS	ENSBTAG00000009778	904	2.30289
Chr21	45513301	45521000	7699	10.3448	Chr21	45519654	45522305	2651	CFL2	ENSBTAG00000015053	1346	50.7733																Chr8	65832901	65835000	2099	10.5263	Chr8	65834278	65865690	31412		ENSBTAG00000035708	722	2.29848
Chr11	4412801	4419100	6299	10.3448	Chr11	4414189	4424370	10181	TXNDC9	ENSBTAG00000004544	4911	48.2369																Chr6	38098201	38100300	2099	10.5263	Chr6	38040871	38099549	58678	PKD2	ENSBTAG00000020031	1348	2.29728
Chr16	28256901	28274400	17499	10.3448	Chr16	28258333	28291746	33413	WDR26	ENSBTAG00000011785	16067	48.0861																Chr22	5176501	5178600	2099	10.5263	Chr22	5141232	5233083	91851	TGFBR2	ENSBTAG00000019832	2099	2.28522
Chr2	85080801	85089900	9099	10.3448	Chr2	85077801	85097107	19306	STK17B	ENSBTAG00000013196	9099	47.1304																Chr21	5660901	5663000	2099	10.5263	Chr21	5642546	5734611	92065	LRRK1	ENSBTAG00000001567	2099	2.27991
Chr16	67605301	67614400	9099	10.3448	Chr16	67600963	67608919	7956	RNF2	ENSBTAG00000000023	3618	45.4751																Chr22	55615001	55617800	2799	10.5263	Chr22	55497704	55621186	123482	SLC6A11	ENSBTAG00000038962	2799	2.26673
Chr28	5713401	5718300	4899	10.3448	Chr28	5711873	5714658	2785	MAP10	ENSBTAG00000012566	1257	45.1346																Chr4	118234201	118236300	2099	10.5263	Chr4	118150017	118243052	93035	RBM33	ENSBTAG00000010243	2099	2.25614
Chr5	58746801	58751700	4899	10.3448	Chr5	58751279	58752217	938		ENSBTAG00000026030	421	44.8827																Chr21	14392001	14394100	2099	10.5263	Chr21	14390575	14483806	93231	CHD2	ENSBTAG00000017776	2099	2.2514
Chr10	26833101	26836600	3499	10.3448	Chr10	26830647	26838482	7835	CCNB1IP1	ENSBTAG00000008466	3499	44.6586																Chr19	31284401	31286500	2099	10.5263	Chr19	31284737	31363093	78356	MAP2K4	ENSBTAG00000012103	1763	2.24999
Chr9	66504901	66507700	2799	10.3448	Chr9	66505914	66510084	4170	RIPPLY2	ENSBTAG00000004795	1786	42.8297																Chr3	100125201	100127300	2099	10.5263	Chr3	100126262	100172587	46325	MKNK1	ENSBTAG00000019933	1038	2.24069
Chr13	31281601	31284400	2799	10.3448	Chr13	31280684	31287466	6782	C1QL3	ENSBTAG00000016677	2799	41.271																Chr15	44420601	44423400	2799	10.5263	Chr15	44335342	44460360	125018	ST5	ENSBTAG00000005356	2799	2.23888
Chr5	56524301	56527100	2799	10.3448	Chr5	56524691	56530822	6131	STAC3	ENSBTAG00000018358	2409	39.2921																Chr15	44438101	44440900	2799	10.5263	Chr15	44335342	44460360	125018	ST5	ENSBTAG00000005356	2799	2.23888
Chr16	31354401	31364900	10499	10.3448	Chr16	31338405	31368006	29601	SCCPDH	ENSBTAG00000003804	10499	35.4684																Chr7	62661201	62663300	2099	10.5263	Chr7	62661628	62736415	74787	AFAP1L1	ENSBTAG00000019948	1672	2.23568
Chr8	82660901	82665100	4199	10.3448	Chr8	82658983	82671514	12531		ENSBTAG00000000699	4199	33.5089																Chr10	56757401	56760200	2799	10.5263	Chr10	56678901	56805084	126183	WDR72	ENSBTAG00000021876	2799	2.21821
Chr24	41860001	41866300	6299	10.3448	Chr24	41855938	41874838	18900	NDUFV2	ENSBTAG00000004871	6299	33.328																Chr8	90245401	90248200	2799	10.5263	Chr8	90136712	90262973	126261	SEMA4D	ENSBTAG00000001941	2799	2.21684
Chr19	24814301	24819200	4899	10.3448	Chr19	24809409	24824295	14886	SPATA22	ENSBTAG00000015763	4899	32.9101																Chr7	54275901	54278700	2799	10.5263	Chr7	54152475	54281944	129469	PCDHGC3	ENSBTAG00000017349	2799	2.16191
Chr9	18691401	18695600	4199	10.3448	Chr9	18690420	18703194	12774	IRAK1BP1	ENSBTAG00000020825	4199	32.8715																Chr11	87896901	87899000	2099	10.5263	Chr11	87898074	87940943	42869	ADAM17	ENSBTAG00000001141	926	2.16007
Chr28	25207701	25211900	4199	10.3448	Chr28	25207673	25221175	13502		ENSBTAG00000033457	4199	31.0991																Chr17	63652401	63655200	2799	10.5263	Chr17	63654698	63678163	23465	OAS1X	ENSBTAG00000037527	502	2.13936
Chr6	87766001	87770200	4199	10.3448	Chr6	87759438	87768834	9396	JCHAIN	ENSBTAG00000018531	2833	30.1511																Chr21	14688101	14690900	2799	10.5263	Chr21	14690052	14729722	39670	FAM174B	ENSBTAG00000022989	848	2.13764
Chr10	67158001	67162900	4899	10.3448	Chr10	67155091	67171864	16773	CDKN3	ENSBTAG00000019496	4899	29.2077																Chr21	23023701	23025800	2099	10.5263	Chr21	22949800	23048041	98241	SLC28A1	ENSBTAG00000020250	2099	2.13658
Chr26	21022401	21029400	6999	10.3448	Chr26	21010622	21035035	24413	CWF19L1	ENSBTAG00000007594	6999	28.6692																Chr2	5934601	5936700	2099	10.5263	Chr2	5934156	6032782	98626	HIBCH	ENSBTAG00000007787	2099	2.12824
Chr16	72627801	72631300	3499	10.3448	Chr16	72622940	72635365	12425	SPATA45	ENSBTAG00000010016	3499	28.161																Chr17	56457801	56459900	2099	10.5263	Chr17	56458750	56512895	54145	ATP2A2	ENSBTAG00000001398	1150	2.12393
Chr10	12053301	12061000	7699	10.3448	Chr10	12041745	12071031	29286	CLPX	ENSBTAG00000008386	7699	26.289																Chr10	90127101	90129900	2799	10.5263	Chr10	90002636	90134649	132013	ADCK1	ENSBTAG00000012106	2799	2.12025
Chr20	3120601	3125500	4899	10.3448	Chr20	3111198	3123860	12662	NPM1	ENSBTAG00000015316	3259	25.7384																Chr6	113700301	113702400	2099	10.5263	Chr6	113647965	113701414	53449	BOD1L1	ENSBTAG00000004316	1113	2.08236
Chr13	29885101	29889300	4199	10.3448	Chr13	29882066	29898674	16608	MEIG1	ENSBTAG00000002856	4199	25.283																Chr9	97647201	97649300	2099	10.5263	Chr9	97638172	97740003	101831	IGF2R	ENSBTAG00000002402	2099	2.06126
Chr6	85943201	85948800	5599	10.3448	Chr6	85926576	85948595	22019		ENSBTAG00000048013	5394	24.497																Chr23	41184501	41187300	2799	10.5263	Chr23	41165798	41302731	136933	JARID2	ENSBTAG00000012938	2799	2.04407
Chr21	21148401	21163100	14699	10.3448	Chr21	21137918	21198618	60700	FANCI	ENSBTAG00000009097	14699	24.2158																Chr22	12049101	12051200	2099	10.5263	Chr22	12015691	12118718	103027	SCN5A	ENSBTAG00000009155	2099	2.03733
Chr20	46781701	46788000	6299	10.3448	Chr20	46768356	46794454	26098	CDH9	ENSBTAG00000018234	6299	24.1359																Chr15	77450101	77452200	2099	10.5263	Chr15	77442438	77450257	7819	HARBI1	ENSBTAG00000004639	156	1.99514
Chr5	100283401	100286900	3499	10.3448	Chr5	100280955	100295523	14568	CLEC7A	ENSBTAG00000014546	3499	24.0184																Chr8	105137201	105139300	2099	10.5263	Chr8	105095607	105201635	106028	COL27A1	ENSBTAG00000019807	2099	1.97967
Chr1	70967401	70974400	6999	10.3448	Chr1	70954511	70984201	29690	FYTTD1	ENSBTAG00000014874	6999	23.5736																Chr10	86267301	86269400	2099	10.5263	Chr10	86186700	86294121	107421	LTBP2	ENSBTAG00000021957	2099	1.95399
Chr26	22410501	22416800	6299	10.3448	Chr26	22390930	22417746	26816	OGA	ENSBTAG00000016336	6299	23.4897																Chr2	1054901	1057000	2099	10.5263	Chr2	996692	1104749	108057	CYFIP1	ENSBTAG00000016894	2099	1.94249
Chr15	7145601	7152600	6999	10.3448	Chr15	7148661	7165793	17132	ANGPTL5	ENSBTAG00000005308	3939	22.9921																Chr22	54388601	54391400	2799	10.5263	Chr22	54368494	54518600	150106	LARS2	ENSBTAG00000007315	2799	1.86468
Chr11	38098201	38110800	12599	10.3448	Chr11	38099216	38150591	51375	PPP4R3B	ENSBTAG00000000545	11584	22.5479																Chr21	28602701	28604800	2099	10.5263	Chr21	28512734	28626134	113400	APBA2	ENSBTAG00000020413	2099	1.85097
Chr16	21774901	21788900	13999	10.3448	Chr16	21783189	21808519	25330	GPATCH2	ENSBTAG00000001574	5711	22.5464																Chr28	26401901	26404700	2799	10.5263	Chr28	26253844	26406118	152274	COL13A1	ENSBTAG00000011741	2799	1.83813
Chr8	61009901	61021100	11199	10.3448	Chr8	60970864	61021657	50793	RNF38	ENSBTAG00000005519	11199	22.0483																Chr8	107305101	107309300	4199	10.5263	Chr8	107150317	107379748	229431	PAPPA	ENSBTAG00000004010	4199	1.83018
Chr1	97836901	97841100	4199	10.3448	Chr1	97824479	97843625	19146	SKIL	ENSBTAG00000004154	4199	21.9315																Chr21	23576701	23579500	2799	10.5263	Chr21	23577846	23668524	90678	HOMER2	ENSBTAG00000017715	1654	1.82404
Chr11	20927901	20937700	9799	10.3448	Chr11	20929508	20967132	37624	HNRNPLL	ENSBTAG00000020567	8192	21.7733																Chr6	104813101	104815900	2799	10.5263	Chr6	104789270	104944120	154850	JAKMIP1	ENSBTAG00000011170	2799	1.80756
Chr9	61891901	61895400	3499	10.3448	Chr9	61890330	61907177	16847	SRSF12	ENSBTAG00000046235	3499	20.7693																Chr18	19223401	19225500	2099	10.5263	Chr18	19224240	19293983	69743	CYLD	ENSBTAG00000006291	1260	1.80663
Chr2	9506701	9510900	4199	10.3448	Chr2	9502291	9523394	21103	ZSWIM2	ENSBTAG00000007580	4199	19.8976																Chr5	43943901	43946000	2099	10.5263	Chr5	43887153	43944943	57790	RAB3IP	ENSBTAG00000031950	1042	1.80308
Chr3	12317901	12321400	3499	10.3448	Chr3	12308303	12326076	17773	KIRREL1	ENSBTAG00000005799	3499	19.6872																Chr17	44568301	44570400	2099	10.5263	Chr17	44498805	44569575	70770	GUCY1B1	ENSBTAG00000003840	1274	1.8002
Chr6	86818901	86823800	4899	10.3448	Chr6	86810496	86835733	25237	UGT2A1	ENSBTAG00000004040	4899	19.412																Chr4	75473301	75475400	2099	10.5263	Chr4	75451285	75567973	116688	TNS3	ENSBTAG00000009655	2099	1.79881
Chr21	32585701	32589200	3499	10.3448	Chr21	32577840	32595997	18157	RCN2	ENSBTAG00000015780	3499	19.2708																Chr23	4800601	4804100	3499	10.5263	Chr23	4709297	4906605	197308	HMGCLL1	ENSBTAG00000025718	3499	1.77337
Chr11	68161801	68172300	10499	10.3448	Chr11	68149829	68205598	55769	GMCL1	ENSBTAG00000001108	10499	18.8259																Chr3	93307201	93310000	2799	10.5263	Chr3	93208981	93308964	99983	GLIS1	ENSBTAG00000017986	1763	1.7633
Chr26	18764901	18769100	4199	10.3448	Chr26	18753615	18776150	22535	ZFYVE27	ENSBTAG00000018564	4199	18.6332																Chr1	123408601	123410700	2099	10.5263	Chr1	123322467	123444003	121536	PLOD2	ENSBTAG00000007331	2099	1.72706
Chr6	7282101	7289100	6999	10.3448	Chr6	7251253	7289661	38408	MYOZ2	ENSBTAG00000002574	6999	18.2228																Chr21	58300901	58303700	2799	10.5263	Chr21	58182391	58347037	164646	ITPK1	ENSBTAG00000009845	2799	1.70001
Chr1	57778001	57784300	6299	10.3448	Chr1	57752209	57786798	34589	ATG3	ENSBTAG00000009084	6299	18.211																Chr10	84637701	84640500	2799	10.5263	Chr10	84501207	84668808	167601	DPF3	ENSBTAG00000025458	2799	1.67004
Chr10	62440701	62446300	5599	10.3448	Chr10	62436178	62467099	30921	MYEF2	ENSBTAG00000008771	5599	18.1074																Chr18	23961001	23963100	2099	10.5263	Chr18	23962442	24002080	39638	SLC6A2	ENSBTAG00000003353	658	1.66002
Chr28	25018701	25023600	4899	10.3448	Chr28	25013024	25040775	27751	SLC25A16	ENSBTAG00000023054	4899	17.6534																Chr11	11485601	11487700	2099	10.5263	Chr11	11360395	11490611	130216	SFXN5	ENSBTAG00000018555	2099	1.61194
Chr6	16738401	16742600	4199	10.3448	Chr6	16727622	16740695	13073	RRH	ENSBTAG00000000751	2294	17.5476																Chr3	102343501	102345600	2099	10.5263	Chr3	102290329	102421170	130841	ERI3	ENSBTAG00000015559	2099	1.60424
Chr3	32348401	32354700	6299	10.3448	Chr3	32339827	32376260	36433	CEPT1	ENSBTAG00000020169	6299	17.2893																Chr16	53695601	53697700	2099	10.5263	Chr16	53641326	53773013	131687	KAZN	ENSBTAG00000015606	2099	1.59393
Chr1	18209801	18214000	4199	10.3448	Chr1	18208866	18233154	24288	CHODL	ENSBTAG00000000588	4199	17.2884																Chr13	3368401	3370500	2099	10.5263	Chr13	3369182	3452555	83373	SNAP25	ENSBTAG00000008323	1318	1.58085
Chr28	13165601	13169100	3499	10.3448	Chr28	13166933	13179478	12545		ENSBTAG00000002955	2167	17.2738																Chr3	49392001	49394100	2099	10.5263	Chr3	49392814	49474286	81472	ARHGAP29	ENSBTAG00000004190	1286	1.57846
Chr13	20933501	20941200	7699	10.3448	Chr13	20930714	20975352	44638		ENSBTAG00000037969	7699	17.2476																Chr9	63620901	63623000	2099	10.5263	Chr9	63520827	63622497	101670	ZNF292	ENSBTAG00000046612	1596	1.56978
Chr2	98415801	98423500	7699	10.3448	Chr2	98416824	98456944	40120	ACADL	ENSBTAG00000010579	6676	16.6401																Chr8	10714201	10716300	2099	10.5263	Chr8	10662268	10796378	134110	SCARA5	ENSBTAG00000019636	2099	1.56513
Chr8	31615501	31623900	8399	10.3448	Chr8	31581494	31636215	54721	LURAP1L	ENSBTAG00000010431	8399	15.3488																Chr8	62477801	62479900	2099	10.5263	Chr8	62466446	62601823	135377	SHB	ENSBTAG00000014922	2099	1.55048
Chr3	87948701	87954300	5599	10.3448	Chr3	87924721	87961537	36816	MYSM1	ENSBTAG00000013961	5599	15.2081																Chr1	152431301	152433400	2099	10.5263	Chr1	152379404	152515109	135705	ERG	ENSBTAG00000011001	2099	1.54674
Chr24	48010901	48018600	7699	10.3448	Chr24	47971047	48022060	51013	SMAD2	ENSBTAG00000039916	7699	15.0922																Chr15	34646501	34649300	2799	10.5263	Chr15	34577488	34759076	181588	GRAMD1B	ENSBTAG00000001410	2799	1.5414
Chr6	26670001	26673500	3499	10.3448	Chr6	26656288	26672428	16140		ENSBTAG00000034189	2427	15.0372																Chr8	111767601	111770400	2799	10.5263	Chr8	111715152	111899127	183975	CDK5RAP2	ENSBTAG00000006532	2799	1.5214
Chr20	23856001	23863000	6999	10.3448	Chr20	23853539	23900484	46945	DHX29	ENSBTAG00000010510	6999	14.9089																Chr3	116463201	116466000	2799	10.5263	Chr3	116402594	116592405	189811	IQCA1	ENSBTAG00000013505	2799	1.47462
Chr4	88274901	88290300	15399	10.3448	Chr4	88250496	88354594	104098	SLC13A1	ENSBTAG00000006674	15399	14.7928																Chr14	64313901	64316000	2099	10.5263	Chr14	64315460	64352488	37028	RRM2B	ENSBTAG00000021208	540	1.45836
Chr16	28025201	28028700	3499	10.3448	Chr16	28009798	28033718	23920	FBXO28	ENSBTAG00000019538	3499	14.6279																Chr8	86032101	86034200	2099	10.5263	Chr8	85984692	86130645	145953	WNK2	ENSBTAG00000008301	2099	1.43813
Chr3	69365801	69371400	5599	10.3448	Chr3	69344157	69382504	38347	ACADM	ENSBTAG00000024240	5599	14.6009																Chr3	108649801	108651900	2099	10.5263	Chr3	108651328	108691372	40044	MTF1	ENSBTAG00000006511	572	1.42843
Chr16	5271001	5278000	6999	10.3448	Chr16	5253453	5302725	49272	CR2	ENSBTAG00000038496	6999	14.2048																Chr26	18624901	18629100	4199	10.5263	Chr26	18575002	18625622	50620	UBTD1	ENSBTAG00000012719	721	1.42434
Chr20	37006201	37013200	6999	10.3448	Chr20	36999199	37048887	49688	NUP155	ENSBTAG00000002458	6999	14.0859																Chr29	22299901	22302000	2099	10.5263	Chr29	22275086	22423775	148689	GAS2	ENSBTAG00000021654	2099	1.41167
Chr1	73678501	73686200	7699	10.3448	Chr1	73677701	73732431	54730	ATP13A3	ENSBTAG00000013204	7699	14.0672																Chr24	49974401	49977200	2799	10.5263	Chr24	49955620	50154207	198587	MYO5B	ENSBTAG00000019455	2799	1.40946
Chr8	85500101	85503600	3499	10.3448	Chr8	85499333	85524670	25337	ASPN	ENSBTAG00000011847	3499	13.8098																Chr24	50064701	50067500	2799	10.5263	Chr24	49955620	50154207	198587	MYO5B	ENSBTAG00000019455	2799	1.40946
Chr4	44482901	44487800	4899	10.3448	Chr4	44481887	44517455	35568	LRRC17	ENSBTAG00000024379	4899	13.7736																Chr4	117587401	117590900	3499	10.5263	Chr4	117555541	117803944	248403		ENSBTAG00000021941	3499	1.4086
Chr20	41121501	41125000	3499	10.3448	Chr20	41122023	41143914	21891	SUB1	ENSBTAG00000021965	2977	13.5992																Chr20	33174401	33177200	2799	10.5263	Chr20	33030483	33230694	200211	PLCXD3	ENSBTAG00000010822	2799	1.39803
Chr6	90304201	90307000	2799	10.3448	Chr6	90291078	90312046	20968	AFM	ENSBTAG00000047833	2799	13.3489																Chr28	26390001	26392100	2099	10.5263	Chr28	26253844	26406118	152274	COL13A1	ENSBTAG00000011741	2099	1.37844
Chr3	102718701	102722200	3499	10.3448	Chr3	102718271	102744545	26274	ST3GAL3	ENSBTAG00000017656	3499	13.3173																Chr5	66042201	66044300	2099	10.5263	Chr5	66043815	66079316	35501	DRAM1	ENSBTAG00000017287	485	1.36616
Chr3	87929801	87934700	4899	10.3448	Chr3	87924721	87961537	36816	MYSM1	ENSBTAG00000013961	4899	13.3067																Chr11	18909101	18911900	2799	10.5263	Chr11	18835047	19041904	206857	CRIM1	ENSBTAG00000009020	2799	1.35311
Chr10	65936501	65944900	8399	10.3448	Chr10	65907458	65971345	63887	DDHD1	ENSBTAG00000019924	8399	13.1466																Chr11	18962301	18965100	2799	10.5263	Chr11	18835047	19041904	206857	CRIM1	ENSBTAG00000009020	2799	1.35311
Chr9	81993101	81997300	4199	10.3448	Chr9	81967633	81999683	32050	PEX3	ENSBTAG00000001747	4199	13.1014																Chr6	68693801	68695900	2099	10.5263	Chr6	68695298	68741224	45926	SLAIN2	ENSBTAG00000021963	602	1.3108
Chr16	23354801	23359000	4199	10.3448	Chr16	23350279	23382370	32091	LYPLAL1	ENSBTAG00000015534	4199	13.0847																Chr16	56940101	56942900	2799	10.5263	Chr16	56941660	57039130	97470	RABGAP1L	ENSBTAG00000027809	1240	1.27219
Chr5	1246001	1252300	6299	10.3448	Chr5	1227633	1277517	49884	ZFC3H1	ENSBTAG00000012267	6299	12.6273																Chr4	32697001	32699100	2099	10.5263	Chr4	32691262	32858257	166995	RUNDC3B	ENSBTAG00000021313	2099	1.25692
Chr15	56552301	56555800	3499	10.3448	Chr15	56543033	56571783	28750	THAP12	ENSBTAG00000031609	3499	12.1704																Chr10	84611801	84613900	2099	10.5263	Chr10	84501207	84668808	167601	DPF3	ENSBTAG00000025458	2099	1.25238
Chr6	94188501	94193400	4899	10.3448	Chr6	94177121	94217673	40552	CNOT6L	ENSBTAG00000004353	4899	12.0808																Chr13	33016201	33019700	3499	10.5263	Chr13	33005028	33285264	280236	CACNB2	ENSBTAG00000022000	3499	1.24859
Chr18	47673501	47679100	5599	10.3448	Chr18	47656764	47675770	19006	ZNF570	ENSBTAG00000000472	2269	11.9383																Chr11	12908001	12910800	2799	10.5263	Chr11	12894979	13123270	228291	DYSF	ENSBTAG00000013290	2799	1.22607
Chr7	33149201	33152700	3499	10.3448	Chr7	33128260	33152038	23778	SRFBP1	ENSBTAG00000014320	2837	11.9312																Chr5	37268701	37271500	2799	10.5263	Chr5	37102590	37332440	229850	ADAMTS20	ENSBTAG00000000395	2799	1.21775
Chr24	35539001	35543200	4199	10.3448	Chr24	35529296	35564664	35368	USP14	ENSBTAG00000019214	4199	11.8723																Chr27	37973601	37975700	2099	10.5263	Chr27	37841210	38016326	175116	CSGALNACT1	ENSBTAG00000004613	2099	1.19863
Chr3	6636001	6639500	3499	10.3448	Chr3	6629251	6659067	29816	HSD17B7	ENSBTAG00000005976	3499	11.7353																Chr13	46459001	46461800	2799	10.5263	Chr13	46383731	46630127	246396	ADARB2	ENSBTAG00000014194	2799	1.13598
Chr14	58428301	58433900	5599	10.3448	Chr14	58397835	58445787	47952	EIF3E	ENSBTAG00000006702	5599	11.6763																Chr20	1858501	1863400	4899	10.5263	Chr20	1452376	1893741	441365	DOCK2	ENSBTAG00000014612	4899	1.10997
Chr1	46097101	46105500	8399	10.3448	Chr1	46088714	46161410	72696	IMPG2	ENSBTAG00000015662	8399	11.5536																Chr26	24784201	24787000	2799	10.5263	Chr26	24786360	24844579	58219	SLK	ENSBTAG00000001017	640	1.0993
Chr11	88492601	88502400	9799	10.3448	Chr11	88474151	88559541	85390	KIDINS220	ENSBTAG00000007963	9799	11.4756																Chr21	26961901	26964700	2799	10.5263	Chr21	26874338	26962870	88532	ARNT2	ENSBTAG00000012351	969	1.09452
Chr1	112547401	112550200	2799	10.3448	Chr1	112539199	112563641	24442		ENSBTAG00000009622	2799	11.4516																Chr24	50014301	50016400	2099	10.5263	Chr24	49955620	50154207	198587	MYO5B	ENSBTAG00000019455	2099	1.05697
Chr20	23263801	23274300	10499	10.3448	Chr20	23212633	23270316	57683	IL6ST	ENSBTAG00000017745	6515	11.2945																Chr21	25815301	25818100	2799	10.5263	Chr21	25714965	25816371	101406	RASGRF1	ENSBTAG00000019940	1070	1.05516
Chr26	8533001	8539300	6299	10.3448	Chr26	8523899	8580001	56102	A1CF	ENSBTAG00000021195	6299	11.2278																Chr18	60909801	60912600	2799	10.5263	Chr18	60703686	60969254	265568		ENSBTAG00000045581	2799	1.05397
Chr11	19405401	19417300	11899	10.3448	Chr11	19338793	19445398	106605	STRN	ENSBTAG00000018590	11899	11.1618																Chr11	75320701	75324200	3499	10.5263	Chr11	75290644	75623195	332551	KLHL29	ENSBTAG00000021969	3499	1.05217
Chr24	59802401	59805200	2799	10.3448	Chr24	59798687	59823822	25135		ENSBTAG00000000531	2799	11.1359																Chr9	66747801	66749900	2099	10.5263	Chr9	66683790	66885925	202135	THEMIS	ENSBTAG00000015615	2099	1.03841
Chr8	97001801	97012300	10499	10.3448	Chr8	96964125	97006477	42352	FSD1L	ENSBTAG00000013420	4676	11.0408																Chr1	140172901	140175700	2799	10.5263	Chr1	140061251	140332232	270981	NEK11	ENSBTAG00000009258	2799	1.03291
Chr20	63109901	63113400	3499	10.3448	Chr20	63111708	63127170	15462	FAM173B	ENSBTAG00000017885	1692	10.943																Chr16	77220501	77222600	2099	10.5263	Chr16	77046129	77250393	204264	PLXNA2	ENSBTAG00000001173	2099	1.02759
Chr1	118645101	118650000	4899	10.3448	Chr1	118612164	118657811	45647	TSC22D2	ENSBTAG00000018402	4899	10.7324																Chr15	51845501	51847600	2099	10.5263	Chr15	51845122	52049569	204447	STIM1	ENSBTAG00000013109	2099	1.02667
Chr1	107903601	107907100	3499	10.3448	Chr1	107895575	107928220	32645	SMC4	ENSBTAG00000005862	3499	10.7183																Chr22	7784701	7786800	2099	10.5263	Chr22	7723060	7785327	62267	UBP1	ENSBTAG00000003968	626	1.00535
Chr3	29743701	29747900	4199	10.3448	Chr3	29725839	29765019	39180	RSBN1	ENSBTAG00000031940	4199	10.7172																Chr7	1971201	1973300	2099	10.5263	Chr7	1956352	2165242	208890	ADAMTS2	ENSBTAG00000014665	2099	1.00484
Chr14	29840301	29843800	3499	10.3448	Chr14	29830349	29863766	33417	YTHDF3	ENSBTAG00000018557	3499	10.4707																Chr18	18071901	18075400	3499	10.5263	Chr18	18041277	18392207	350930	ZNF423	ENSBTAG00000017397	3499	0.997065
Chr5	4881101	4886000	4899	10.3448	Chr5	4875045	4922452	47407	GLIPR1L2	ENSBTAG00000019260	4899	10.3339																Chr8	749001	752500	3499	10.5263	Chr8	571565	923258	351693	PALLD	ENSBTAG00000001081	3499	0.994902
Chr2	90697601	90702500	4899	10.3448	Chr2	90664833	90712586	47753	ALS2	ENSBTAG00000007395	4899	10.259																Chr10	14877801	14879900	2099	10.5263	Chr10	14878655	15004134	125479	PIAS1	ENSBTAG00000005564	1245	0.992198
Chr9	25610901	25617200	6299	10.3448	Chr9	25578682	25640399	61717	TRMT11	ENSBTAG00000001957	6299	10.2063																Chr11	37336601	37339400	2799	10.5263	Chr11	37290106	37573238	283132	EML6	ENSBTAG00000011101	2799	0.988585
Chr1	57772401	57775900	3499	10.3448	Chr1	57752209	57786798	34589	ATG3	ENSBTAG00000009084	3499	10.1159																Chr11	68764501	68766600	2099	10.5263	Chr11	68745032	68963585	218553	GALNT14	ENSBTAG00000021735	2099	0.960408
Chr11	29987301	29993600	6299	10.3448	Chr11	29968150	29989441	21291	MSH6	ENSBTAG00000001424	2140	10.0512																Chr10	1520401	1523200	2799	10.5263	Chr10	1467376	1761414	294038	EPB41L4A	ENSBTAG00000014750	2799	0.951918
Chr20	63109901	63113400	3499	10.3448	Chr20	63097314	63111305	13991	CCT5	ENSBTAG00000017889	1404	10.035																Chr4	33119101	33121200	2099	10.5263	Chr4	33120503	33193999	73496	ABCB4	ENSBTAG00000005653	697	0.948351
Chr2	65698501	65702700	4199	10.3448	Chr2	65677515	65719366	41851	SLC35F5	ENSBTAG00000021103	4199	10.0332																Chr8	104796301	104799100	2799	10.5263	Chr8	104797238	104995986	198748	ZNF618	ENSBTAG00000025659	1862	0.936865
[truncated: 4,998 more rows]
[truncated: 5 more columns]

## Sheet: Table S2a
Table S2a. GO analysis of genes in breed-specific CNVRs for the four breeds
[truncated: 125 more rows]

## Sheet: Table S2b
Table S2b. DAVID functional cluster analysis of breed-specific CNVRs. Cluster enrichment threshold was set to 1.3
[truncated: 410 more rows]

[truncated: 4 more sheets: Table S3a, Table S3b, Table S4a, Table S4b]
